# Supplementary material for: A Novel Extracellular Metallopeptidase Domain Shared by Animal Host-Associated Mutualistic and Pathogenic Microbes
Source: PLoS One. 2012 Jan 27;7(1):e30287. doi: 10.1371/journal.pone.0030287 (PMC3267712; doi:10.1371/journal.pone.0030287)
Supplement: Table S5 — Table listing: (i) all sequence entries identified using HMMER searches with the M60-enhancin/PF03272, M60-like/PF13402 or PTHR15730 profiles using default settings. (ii) The 415 proteins most significant for the PF13402 profile (HMMER search) with taxa names encoding them, sequence and position of the gluzincin and zincin motifs (when present) and position of the M60-like/PF13402 domain. Output for analyses by PHOBIUS, LIPOP and TMHMM are also listed (iii) taxa counts for the 415 entries most significant for the PF13402 profile. Excel file with three worksheets. (XLSX) [file pone.0030287.s012.xlsx]

## Sheet: PF13492_PF03272_PTHR15730
entry	PF03272 enhancin HMM e-value	PF13402 M60-like HMM e-value	HMM annotation	PTHR15730 HMM e-value	Taxa	Description
gi|152977134|ref|YP_001376651.1|	-	4.8e-93	M60-like	-	Bacillus cereus subsp. cytotoxis NVH 391-98	>gi|152977134|ref|YP_001376651.1| S-layer domain-containing protein [Bacillus cereus subsp. cytotoxis NVH 391-98]
gi|261408464|ref|YP_003244705.1|	4.4	1e-92	M60-like	1.8e-40	Geobacillus sp. Y412MC10	>gi|261408464|ref|YP_003244705.1| hypothetical protein GYMC10_4678 [Geobacillus sp. Y412MC10]
gi|229094178|ref|ZP_04225257.1|	5.6e-05	1.9e-91	M60-like	-	Bacillus cereus Rock3-42	>gi|229094178|ref|ZP_04225257.1| hypothetical protein bcere0021_48880 [Bacillus cereus Rock3-42]
gi|228995163|ref|ZP_04154891.1|	-	4.8e-91	M60-like	-	Bacillus pseudomycoides DSM 12442	>gi|228995163|ref|ZP_04154891.1| S-layer domain protein [Bacillus pseudomycoides DSM 12442]
gi|49481519|ref|YP_039079.1|	0.00033	2.1e-90	M60-like	-	Bacillus thuringiensis serovar konkukian str. 97-27	>gi|49481519|ref|YP_039079.1| wall-associated protein [Bacillus thuringiensis serovar konkukian str. 97-27]
gi|42784249|ref|NP_981496.1|	7.3e-05	5.2e-90	M60-like	-	Bacillus cereus ATCC 10987	>gi|42784249|ref|NP_981496.1| hypothetical protein BCE_5203 [Bacillus cereus ATCC 10987]
gi|228903993|ref|ZP_04068100.1|	0.00013	5.9e-90	M60-like	-	Bacillus thuringiensis IBL 4222	>gi|228903993|ref|ZP_04068100.1| S-layer domain protein [Bacillus thuringiensis IBL 4222]
gi|218898605|ref|YP_002447016.1|	0.00014	5.9e-90	M60-like	-	Bacillus cereus G9842	>gi|218898605|ref|YP_002447016.1| S-layer domain protein [Bacillus cereus G9842]
gi|229193341|ref|ZP_04320291.1|	4.1e-06	6.7e-90	M60-like	-	Bacillus cereus ATCC 10876	>gi|229193341|ref|ZP_04320291.1| hypothetical protein bcere0002_49870 [Bacillus cereus ATCC 10876]
gi|229199209|ref|ZP_04325889.1|	0.00014	7.6e-90	M60-like	-	Bacillus cereus m1293	>gi|229199209|ref|ZP_04325889.1| hypothetical protein bcere0001_47200 [Bacillus cereus m1293]
gi|109068737|ref|XP_001092570.1|	-	1.3e-89	M60-like	0	Macaca mulatta	>gi|109068737|ref|XP_001092570.1| PREDICTED: hypothetical protein [Macaca mulatta]
gi|228988313|ref|ZP_04148407.1|	1.6e-06	2.8e-89	M60-like	-	Bacillus thuringiensis serovar tochigiensis BGSC 4Y1	>gi|228988313|ref|ZP_04148407.1| hypothetical protein bthur0001_49700 [Bacillus thuringiensis serovar tochigiensis BGSC 4Y1]
gi|229175758|ref|ZP_04303264.1|	8.9e-05	3.4e-89	M60-like	-	Bacillus cereus MM3	>gi|229175758|ref|ZP_04303264.1| hypothetical protein bcere0006_48340 [Bacillus cereus MM3]
gi|228969551|ref|ZP_04130357.1|	0.00012	3.6e-89	M60-like	-	Bacillus thuringiensis serovar sotto str. T04001	>gi|228969551|ref|ZP_04130357.1| hypothetical protein bthur0004_62240 [Bacillus thuringiensis serovar sotto str. T04001]
gi|109471978|ref|XP_001057103.1|	-	4.4e-89	M60-like	0	Rattus norvegicus	>gi|109471978|ref|XP_001057103.1| PREDICTED: hypothetical protein [Rattus norvegicus]
gi|229011762|ref|ZP_04168944.1|	0.00013	4.5e-89	M60-like	-	Bacillus mycoides DSM 2048	>gi|229011762|ref|ZP_04168944.1| S-layer domain protein [Bacillus mycoides DSM 2048]
gi|109473418|ref|XP_001072414.1|	-	4.9e-89	M60-like	0	Rattus norvegicus	>gi|109473418|ref|XP_001072414.1| PREDICTED: hypothetical protein [Rattus norvegicus]
gi|163940294|ref|YP_001645178.1|	8.5e-05	5e-89	M60-like	-	Bacillus weihenstephanensis KBAB4	>gi|163940294|ref|YP_001645178.1| S-layer domain-containing protein [Bacillus weihenstephanensis KBAB4]
gi|228968180|ref|ZP_04129181.1|	0.0011	5e-89	M60-like	-	Bacillus thuringiensis serovar sotto str. T04001	>gi|228968180|ref|ZP_04129181.1| hypothetical protein bthur0004_49610 [Bacillus thuringiensis serovar sotto str. T04001]
gi|254724491|ref|ZP_05186275.1|	-	5.1e-89	M60-like	-	Bacillus anthracis str. A1055	>gi|254724491|ref|ZP_05186275.1| wall-associated protein [Bacillus anthracis str. A1055]
gi|65317051|ref|ZP_00390010.1|	-	5.2e-89	M60-like	-	Bacillus anthracis str. A2012	>gi|65317051|ref|ZP_00390010.1| hypothetical protein Bant_01000177 [Bacillus anthracis str. A2012]
gi|47530614|ref|YP_021963.1|	-	5.4e-89	M60-like	-	Bacillus anthracis str. 'Ames Ancestor'	>gi|47530614|ref|YP_021963.1| hypothetical protein GBAA5305 [Bacillus anthracis str. 'Ames Ancestor']
gi|30265105|ref|NP_847482.1|	-	5.4e-89	M60-like	-	Bacillus anthracis str. Ames	>gi|30265105|ref|NP_847482.1| hypothetical protein BA_5305 [Bacillus anthracis str. Ames]
gi|254756967|ref|ZP_05208995.1|	-	5.4e-89	M60-like	-	Bacillus anthracis str. Australia 94	>gi|254756967|ref|ZP_05208995.1| hypothetical protein BantA9_01517 [Bacillus anthracis str. Australia 94]
gi|227817837|ref|YP_002817846.1|	-	5.4e-89	M60-like	-	Bacillus anthracis str. CDC 684	>gi|227817837|ref|YP_002817846.1| hypothetical protein BAMEG_5358 [Bacillus anthracis str. CDC 684]
gi|254686492|ref|ZP_05150351.1|	-	5.4e-89	M60-like	-	Bacillus anthracis str. CNEVA-9066	>gi|254686492|ref|ZP_05150351.1| hypothetical protein BantC_21900 [Bacillus anthracis str. CNEVA-9066]
gi|254744215|ref|ZP_05201895.1|	-	5.4e-89	M60-like	-	Bacillus anthracis str. Kruger B	>gi|254744215|ref|ZP_05201895.1| hypothetical protein BantKB_24984 [Bacillus anthracis str. Kruger B]
gi|49187917|ref|YP_031170.1|	-	5.4e-89	M60-like	-	Bacillus anthracis str. Sterne	>gi|49187917|ref|YP_031170.1| hypothetical protein BAS4929 [Bacillus anthracis str. Sterne]
gi|254750991|ref|ZP_05203030.1|	-	5.4e-89	M60-like	-	Bacillus anthracis str. Vollum	>gi|254750991|ref|ZP_05203030.1| hypothetical protein BantV_00927 [Bacillus anthracis str. Vollum]
gi|254735699|ref|ZP_05193406.1|	-	5.4e-89	M60-like	-	Bacillus anthracis str. Western North America USA6153	>gi|254735699|ref|ZP_05193406.1| hypothetical protein BantWNA_11134 [Bacillus anthracis str. Western North America USA6153]
gi|47567302|ref|ZP_00238015.1|	1.1e-06	6.7e-89	M60-like	-	Bacillus cereus G9241	>gi|47567302|ref|ZP_00238015.1| reticulocyte binding protein [Bacillus cereus G9241]
gi|114616552|ref|XP_519453.2|	-	6.9e-89	M60-like	0	Pan troglodytes	>gi|114616552|ref|XP_519453.2| PREDICTED: hypothetical protein [Pan troglodytes]
gi|228948790|ref|ZP_04111067.1|	0.00011	7.5e-89	M60-like	-	Bacillus thuringiensis serovar monterrey BGSC 4AJ1	>gi|228948790|ref|ZP_04111067.1| hypothetical protein bthur0007_49140 [Bacillus thuringiensis serovar monterrey BGSC 4AJ1]
gi|229103110|ref|ZP_04233797.1|	0.00013	7.5e-89	M60-like	-	Bacillus cereus Rock3-28	>gi|229103110|ref|ZP_04233797.1| S-layer domain protein [Bacillus cereus Rock3-28]
gi|229116021|ref|ZP_04245415.1|	0.00011	8e-89	M60-like	-	Bacillus cereus Rock1-3	>gi|229116021|ref|ZP_04245415.1| S-layer domain protein [Bacillus cereus Rock1-3]
gi|229097059|ref|ZP_04228026.1|	0.00011	8.4e-89	M60-like	-	Bacillus cereus Rock3-29	>gi|229097059|ref|ZP_04228026.1| S-layer domain protein [Bacillus cereus Rock3-29]
gi|228910901|ref|ZP_04074710.1|	6.4e-06	9.6e-89	M60-like	-	Bacillus thuringiensis IBL 200	>gi|228910901|ref|ZP_04074710.1| hypothetical protein bthur0013_50430 [Bacillus thuringiensis IBL 200]
gi|229170643|ref|ZP_04298287.1|	6.4e-05	9.6e-89	M60-like	-	Bacillus cereus AH621	>gi|229170643|ref|ZP_04298287.1| S-layer domain protein [Bacillus cereus AH621]
gi|218906259|ref|YP_002454093.1|	0.00015	1e-88	M60-like	-	Bacillus cereus AH820	>gi|218906259|ref|YP_002454093.1| wall-associated protein [Bacillus cereus AH820]
gi|228930090|ref|ZP_04093100.1|	0.00015	1e-88	M60-like	-	Bacillus thuringiensis serovar pondicheriensis BGSC 4BA1	>gi|228930090|ref|ZP_04093100.1| hypothetical protein bthur0010_47720 [Bacillus thuringiensis serovar pondicheriensis BGSC 4BA1]
gi|229119453|ref|ZP_04248750.1|	-	1.1e-88	M60-like	-	Bacillus cereus Rock1-3	>gi|229119453|ref|ZP_04248750.1| S-layer domain protein [Bacillus cereus Rock1-3]
gi|196234345|ref|ZP_03133174.1|	89	1.2e-88	M60-like	7.3e-80	Chthoniobacter flavus Ellin428	>gi|196234345|ref|ZP_03133174.1| conserved hypothetical protein [Chthoniobacter flavus Ellin428]
gi|228936343|ref|ZP_04099141.1|	0.00015	1.3e-88	M60-like	-	Bacillus thuringiensis serovar andalousiensis BGSC 4AW1	>gi|228936343|ref|ZP_04099141.1| hypothetical protein bthur0009_47800 [Bacillus thuringiensis serovar andalousiensis BGSC 4AW1]
gi|229133414|ref|ZP_04262242.1|	5.4e-05	1.4e-88	M60-like	-	Bacillus cereus BDRD-ST196	>gi|229133414|ref|ZP_04262242.1| S-layer domain protein [Bacillus cereus BDRD-ST196]
gi|228980070|ref|ZP_04140386.1|	0.00038	1.5e-88	M60-like	-	Bacillus thuringiensis Bt407	>gi|228980070|ref|ZP_04140386.1| S-layer domain protein [Bacillus thuringiensis Bt407]
gi|228940592|ref|ZP_04103158.1|	0.00038	1.5e-88	M60-like	-	Bacillus thuringiensis serovar berliner ATCC 10792	>gi|228940592|ref|ZP_04103158.1| S-layer domain protein [Bacillus thuringiensis serovar berliner ATCC 10792]
gi|228973512|ref|ZP_04134096.1|	0.00038	1.5e-88	M60-like	-	Bacillus thuringiensis serovar thuringiensis str. T01001	>gi|228973512|ref|ZP_04134096.1| S-layer domain protein [Bacillus thuringiensis serovar thuringiensis str. T01001]
gi|228961305|ref|ZP_04122922.1|	0.0026	1.6e-88	M60-like	-	Bacillus thuringiensis serovar pakistani str. T13001	>gi|228961305|ref|ZP_04122922.1| hypothetical protein bthur0005_47520 [Bacillus thuringiensis serovar pakistani str. T13001]
gi|228903564|ref|ZP_04067686.1|	8.3e-06	1.7e-88	M60-like	-	Bacillus thuringiensis IBL 4222	>gi|228903564|ref|ZP_04067686.1| hypothetical protein bthur0014_47230 [Bacillus thuringiensis IBL 4222]
gi|75761505|ref|ZP_00741467.1|	8.4e-06	1.7e-88	M60-like	-	Bacillus thuringiensis serovar israelensis ATCC 35646	>gi|75761505|ref|ZP_00741467.1| Wall-associated protein precursor [Bacillus thuringiensis serovar israelensis ATCC 35646]
gi|229082924|ref|ZP_04215346.1|	1.3e-05	2.1e-88	M60-like	-	Bacillus cereus Rock4-2	>gi|229082924|ref|ZP_04215346.1| S-layer domain protein [Bacillus cereus Rock4-2]
gi|229135898|ref|ZP_04264662.1|	0.004	2.2e-88	M60-like	-	Bacillus cereus BDRD-ST196	>gi|229135898|ref|ZP_04264662.1| hypothetical protein bcere0014_47770 [Bacillus cereus BDRD-ST196]
gi|229124600|ref|ZP_04253785.1|	0.0002	2.5e-88	M60-like	-	Bacillus cereus 95/8201	>gi|229124600|ref|ZP_04253785.1| hypothetical protein bcere0016_48840 [Bacillus cereus 95/8201]
gi|228924290|ref|ZP_04087543.1|	0.00015	2.9e-88	M60-like	-	Bacillus thuringiensis serovar huazhongensis BGSC 4BD1	>gi|228924290|ref|ZP_04087543.1| S-layer domain protein [Bacillus thuringiensis serovar huazhongensis BGSC 4BD1]
gi|229181971|ref|ZP_04309267.1|	2.2e-05	3.2e-88	M60-like	-	Bacillus cereus 172560W	>gi|229181971|ref|ZP_04309267.1| S-layer domain protein [Bacillus cereus 172560W]
gi|229065404|ref|ZP_04200658.1|	0.00012	3.4e-88	M60-like	-	Bacillus cereus AH603	>gi|229065404|ref|ZP_04200658.1| S-layer domain protein [Bacillus cereus AH603]
gi|229106954|ref|ZP_04237054.1|	-	3.4e-88	M60-like	-	Bacillus cereus Rock3-28	>gi|229106954|ref|ZP_04237054.1| Fibronectin type III domain protein [Bacillus cereus Rock3-28]
gi|229100570|ref|ZP_04231422.1|	-	3.4e-88	M60-like	-	Bacillus cereus Rock3-29	>gi|229100570|ref|ZP_04231422.1| Fibronectin type III domain protein [Bacillus cereus Rock3-29]
gi|229119133|ref|ZP_04248460.1|	-	3.8e-88	M60-like	-	Bacillus cereus Rock1-3	>gi|229119133|ref|ZP_04248460.1| Fibronectin type III domain protein [Bacillus cereus Rock1-3]
gi|228917696|ref|ZP_04081237.1|	4.1e-06	3.9e-88	M60-like	-	Bacillus thuringiensis serovar pulsiensis BGSC 4CC1	>gi|228917696|ref|ZP_04081237.1| hypothetical protein bthur0012_49000 [Bacillus thuringiensis serovar pulsiensis BGSC 4CC1]
gi|22122713|ref|NP_666286.1|	280	5.3e-88	M60-like	0	Mus musculus	>gi|22122713|ref|NP_666286.1| hypothetical protein LOC232748 [Mus musculus]
gi|75759716|ref|ZP_00739797.1|	0.00036	5.4e-88	M60-like	-	Bacillus thuringiensis serovar israelensis ATCC 35646	>gi|75759716|ref|ZP_00739797.1| Wall-associated protein precursor [Bacillus thuringiensis serovar israelensis ATCC 35646]
gi|229192972|ref|ZP_04319929.1|	7.2e-06	5.9e-88	M60-like	-	Bacillus cereus ATCC 10876	>gi|229192972|ref|ZP_04319929.1| S-layer domain protein [Bacillus cereus ATCC 10876]
gi|206972950|ref|ZP_03233872.1|	1.6e-05	5.9e-88	M60-like	-	Bacillus cereus AH1134	>gi|206972950|ref|ZP_03233872.1| fibronectin type III domain protein [Bacillus cereus AH1134]
gi|228923792|ref|ZP_04087070.1|	8.2e-06	6.6e-88	M60-like	-	Bacillus thuringiensis serovar huazhongensis BGSC 4BD1	>gi|228923792|ref|ZP_04087070.1| hypothetical protein bthur0011_47670 [Bacillus thuringiensis serovar huazhongensis BGSC 4BD1]
gi|218900212|ref|YP_002448623.1|	9.9e-06	8.2e-88	M60-like	-	Bacillus cereus G9842	>gi|218900212|ref|YP_002448623.1| wall-associated protein [Bacillus cereus G9842]
gi|229073860|ref|ZP_04206946.1|	7.6e-06	8.6e-88	M60-like	-	Bacillus cereus F65185	>gi|229073860|ref|ZP_04206946.1| S-layer domain protein [Bacillus cereus F65185]
gi|229000913|ref|ZP_04160383.1|	0.0026	1e-87	M60-like	-	Bacillus mycoides Rock3-17	>gi|229000913|ref|ZP_04160383.1| Fibronectin type III domain protein [Bacillus mycoides Rock3-17]
gi|147906687|ref|NP_001088165.1|	-	1.1e-87	M60-like	0	Xenopus laevis	>gi|147906687|ref|NP_001088165.1| hypothetical protein LOC494989 [Xenopus laevis]
gi|196033273|ref|ZP_03100686.1|	0.00015	1.4e-87	M60-like	-	Bacillus cereus W	>gi|196033273|ref|ZP_03100686.1| wall-associated protein [Bacillus cereus W]
gi|52140468|ref|YP_086361.1|	9e-08	1.6e-87	M60-like	-	Bacillus cereus E33L	>gi|52140468|ref|YP_086361.1| wall-associated protein [Bacillus cereus E33L]
gi|228955817|ref|ZP_04117796.1|	8.8e-06	2.2e-87	M60-like	-	Bacillus thuringiensis serovar kurstaki str. T03a001	>gi|228955817|ref|ZP_04117796.1| S-layer domain protein [Bacillus thuringiensis serovar kurstaki str. T03a001]
gi|163942780|ref|YP_001647664.1|	0.017	2.4e-87	M60-like	-	Bacillus weihenstephanensis KBAB4	>gi|163942780|ref|YP_001647664.1| wall-associated protein precursor [Bacillus weihenstephanensis KBAB4]
gi|206970196|ref|ZP_03231149.1|	6e-05	2.8e-87	M60-like	-	Bacillus cereus AH1134	>gi|206970196|ref|ZP_03231149.1| wall-associated protein [Bacillus cereus AH1134]
gi|229049750|ref|ZP_04194307.1|	8e-05	2.8e-87	M60-like	-	Bacillus cereus AH676	>gi|229049750|ref|ZP_04194307.1| hypothetical protein bcere0027_47080 [Bacillus cereus AH676]
gi|218232772|ref|YP_002369867.1|	0.00012	2.8e-87	M60-like	-	Bacillus cereus B4264	>gi|218232772|ref|YP_002369867.1| wall-associated protein [Bacillus cereus B4264]
gi|149706719|ref|XP_001490568.1|	-	2.8e-87	M60-like	0	Equus caballus	>gi|149706719|ref|XP_001490568.1| PREDICTED: similar to Protein FAM139A [Equus caballus]
gi|229062729|ref|ZP_04200035.1|	0.0083	3.2e-87	M60-like	-	Bacillus cereus AH603	>gi|229062729|ref|ZP_04200035.1| hypothetical protein bcere0026_47920 [Bacillus cereus AH603]
gi|229169782|ref|ZP_04297480.1|	0.0098	3.3e-87	M60-like	-	Bacillus cereus AH621	>gi|229169782|ref|ZP_04297480.1| hypothetical protein bcere0007_47240 [Bacillus cereus AH621]
gi|229136704|ref|ZP_04265361.1|	0.00063	3.6e-87	M60-like	-	Bacillus cereus BDRD-ST196	>gi|229136704|ref|ZP_04265361.1| Fibronectin type III domain protein [Bacillus cereus BDRD-ST196]
gi|229141796|ref|ZP_04270324.1|	0.0001	3.7e-87	M60-like	-	Bacillus cereus BDRD-ST26	>gi|229141796|ref|ZP_04270324.1| hypothetical protein bcere0013_48840 [Bacillus cereus BDRD-ST26]
gi|217962543|ref|YP_002341115.1|	0.0001	3.8e-87	M60-like	-	Bacillus cereus AH187	>gi|217962543|ref|YP_002341115.1| wall-associated protein [Bacillus cereus AH187]
gi|229147613|ref|ZP_04275957.1|	0.0001	3.8e-87	M60-like	-	Bacillus cereus BDRD-ST24	>gi|229147613|ref|ZP_04275957.1| hypothetical protein bcere0012_47390 [Bacillus cereus BDRD-ST24]
gi|206976683|ref|ZP_03237588.1|	0.0001	3.8e-87	M60-like	-	Bacillus cereus H3081.97	>gi|206976683|ref|ZP_03237588.1| wall-associated protein [Bacillus cereus H3081.97]
gi|222098512|ref|YP_002532570.1|	0.0001	3.8e-87	M60-like	-	Bacillus cereus Q1	>gi|222098512|ref|YP_002532570.1| Wall-associated protein precursor [Bacillus cereus Q1]
gi|229130317|ref|ZP_04259276.1|	0.00012	3.9e-87	M60-like	-	Bacillus cereus BDRD-Cer4	>gi|229130317|ref|ZP_04259276.1| hypothetical protein bcere0015_47530 [Bacillus cereus BDRD-Cer4]
gi|147905224|ref|NP_001082796.1|	-	6e-87	M60-like	0	Danio rerio	>gi|147905224|ref|NP_001082796.1| hypothetical protein LOC323315 [Danio rerio]
gi|229112505|ref|ZP_04242042.1|	9.6e-05	6.4e-87	M60-like	-	Bacillus cereus Rock1-15	>gi|229112505|ref|ZP_04242042.1| hypothetical protein bcere0018_47450 [Bacillus cereus Rock1-15]
gi|229158665|ref|ZP_04286723.1|	1.1e-07	7.9e-87	M60-like	-	Bacillus cereus ATCC 4342	>gi|229158665|ref|ZP_04286723.1| hypothetical protein bcere0010_48380 [Bacillus cereus ATCC 4342]
gi|228930091|ref|ZP_04093101.1|	-	8.1e-87	M60-like	-	Bacillus thuringiensis serovar pondicheriensis BGSC 4BA1	>gi|228930091|ref|ZP_04093101.1| hypothetical protein bthur0010_47730 [Bacillus thuringiensis serovar pondicheriensis BGSC 4BA1]
gi|229181355|ref|ZP_04308684.1|	6.9e-05	1.1e-86	M60-like	-	Bacillus cereus 172560W	>gi|229181355|ref|ZP_04308684.1| hypothetical protein bcere0005_46970 [Bacillus cereus 172560W]
gi|228955326|ref|ZP_04117334.1|	0.00012	1.1e-86	M60-like	-	Bacillus thuringiensis serovar kurstaki str. T03a001	>gi|228955326|ref|ZP_04117334.1| hypothetical protein bthur0006_46840 [Bacillus thuringiensis serovar kurstaki str. T03a001]
gi|229082307|ref|ZP_04214770.1|	0.00018	1.1e-86	M60-like	-	Bacillus cereus Rock4-2	>gi|229082307|ref|ZP_04214770.1| hypothetical protein bcere0023_49240 [Bacillus cereus Rock4-2]
gi|30023092|ref|NP_834723.1|	0.00012	1.2e-86	M60-like	-	Bacillus cereus ATCC 14579	>gi|30023092|ref|NP_834723.1| wall-associated protein precursor [Bacillus cereus ATCC 14579]
gi|228981799|ref|ZP_04142094.1|	0.0089	1.8e-86	M60-like	-	Bacillus thuringiensis Bt407	>gi|228981799|ref|ZP_04142094.1| hypothetical protein bthur0002_49580 [Bacillus thuringiensis Bt407]
gi|228942230|ref|ZP_04104770.1|	0.0089	1.8e-86	M60-like	-	Bacillus thuringiensis serovar berliner ATCC 10792	>gi|228942230|ref|ZP_04104770.1| hypothetical protein bthur0008_48610 [Bacillus thuringiensis serovar berliner ATCC 10792]
gi|228975160|ref|ZP_04135719.1|	0.0089	1.8e-86	M60-like	-	Bacillus thuringiensis serovar thuringiensis str. T01001	>gi|228975160|ref|ZP_04135719.1| hypothetical protein bthur0003_49080 [Bacillus thuringiensis serovar thuringiensis str. T01001]
gi|229124601|ref|ZP_04253786.1|	-	2.2e-86	M60-like	-	Bacillus cereus 95/8201	>gi|229124601|ref|ZP_04253786.1| hypothetical protein bcere0016_48850 [Bacillus cereus 95/8201]
gi|194097432|ref|NP_001123498.1|	-	2.4e-86	M60-like	0	Homo sapiens	>gi|194097432|ref|NP_001123498.1| hypothetical protein LOC285966 isoform B [Homo sapiens]
gi|228995318|ref|ZP_04155012.1|	-	2.4e-86	M60-like	-	Bacillus pseudomycoides DSM 12442	>gi|228995318|ref|ZP_04155012.1| Fibronectin type III domain protein [Bacillus pseudomycoides DSM 12442]
gi|73978730|ref|XP_539847.2|	-	2.7e-86	M60-like	0	Canis familiaris	>gi|73978730|ref|XP_539847.2| PREDICTED: hypothetical protein XP_539847 [Canis familiaris]
gi|196033029|ref|ZP_03100442.1|	0.0083	3e-86	M60-like	-	Bacillus cereus W	>gi|196033029|ref|ZP_03100442.1| wall-associated protein [Bacillus cereus W]
gi|228949218|ref|ZP_04111485.1|	5.2e-05	4.1e-86	M60-like	-	Bacillus thuringiensis serovar monterrey BGSC 4AJ1	>gi|228949218|ref|ZP_04111485.1| S-layer domain protein [Bacillus thuringiensis serovar monterrey BGSC 4AJ1]
gi|229173176|ref|ZP_04300725.1|	-	4.9e-86	M60-like	-	Bacillus cereus MM3	>gi|229173176|ref|ZP_04300725.1| Fibronectin type III domain protein [Bacillus cereus MM3]
gi|194097425|ref|NP_775949.2|	-	6.2e-86	M60-like	0	Homo sapiens	>gi|194097425|ref|NP_775949.2| hypothetical protein LOC285966 isoform A [Homo sapiens]
gi|194097428|ref|NP_001123497.1|	-	6.2e-86	M60-like	0	Homo sapiens	>gi|194097428|ref|NP_001123497.1| hypothetical protein LOC285966 isoform A [Homo sapiens]
gi|229170635|ref|ZP_04298280.1|	6.9e-05	7.4e-86	M60-like	-	Bacillus cereus AH621	>gi|229170635|ref|ZP_04298280.1| S-layer domain protein [Bacillus cereus AH621]
gi|229187307|ref|ZP_04314451.1|	0.0014	7.8e-86	M60-like	-	Bacillus cereus BGSC 6E1	>gi|229187307|ref|ZP_04314451.1| hypothetical protein bcere0004_48420 [Bacillus cereus BGSC 6E1]
gi|225867046|ref|YP_002752424.1|	0.0015	7.9e-86	M60-like	-	Bacillus cereus 03BB102	>gi|225867046|ref|YP_002752424.1| wall-associated protein [Bacillus cereus 03BB102]
gi|196047559|ref|ZP_03114768.1|	0.0015	7.9e-86	M60-like	-	Bacillus cereus 03BB108	>gi|196047559|ref|ZP_03114768.1| wall-associated protein [Bacillus cereus 03BB108]
gi|118480143|ref|YP_897294.1|	0.0015	7.9e-86	M60-like	-	Bacillus thuringiensis str. Al Hakam	>gi|118480143|ref|YP_897294.1| wall-associated protein [Bacillus thuringiensis str. Al Hakam]
gi|218906260|ref|YP_002454094.1|	-	1.1e-85	M60-like	-	Bacillus cereus AH820	>gi|218906260|ref|YP_002454094.1| wall-associated protein [Bacillus cereus AH820]
gi|224043782|ref|XP_002190961.1|	-	1.7e-85	M60-like	0	Taeniopygia guttata	>gi|224043782|ref|XP_002190961.1| PREDICTED: similar to Protein FAM115C [Taeniopygia guttata]
gi|163943336|ref|YP_001642566.1|	0.0037	2.2e-85	M60-like	-	Bacillus weihenstephanensis KBAB4	>gi|163943336|ref|YP_001642566.1| fibronectin type III domain-containing protein [Bacillus weihenstephanensis KBAB4]
gi|189528488|ref|XP_001923464.1|	-	3e-85	M60-like	0	Danio rerio	>gi|189528488|ref|XP_001923464.1| PREDICTED: hypothetical protein [Danio rerio]
gi|189528484|ref|XP_683284.3|	-	4.5e-85	M60-like	0	Danio rerio	>gi|189528484|ref|XP_683284.3| PREDICTED: hypothetical protein [Danio rerio]
gi|206973457|ref|ZP_03234378.1|	-	4.8e-85	M60-like	-	Bacillus cereus AH1134	>gi|206973457|ref|ZP_03234378.1| fibronectin type III domain protein [Bacillus cereus AH1134]
gi|229072547|ref|ZP_04205749.1|	0.00016	5.5e-85	M60-like	-	Bacillus cereus F65185	>gi|229072547|ref|ZP_04205749.1| hypothetical protein bcere0025_47080 [Bacillus cereus F65185]
gi|196039491|ref|ZP_03106796.1|	0.00014	6e-85	M60-like	-	Bacillus cereus NVH0597-99	>gi|196039491|ref|ZP_03106796.1| wall-associated protein [Bacillus cereus NVH0597-99]
gi|229539192|ref|ZP_04428328.1|	14	6.7e-85	M60-like	5.1e-72	Planctomyces limnophilus DSM 3776	>gi|229539192|ref|ZP_04428328.1| hypothetical protein PlimDRAFT_30570 [Planctomyces limnophilus DSM 3776]
gi|229032704|ref|ZP_04188665.1|	0.0074	1.2e-84	M60-like	-	Bacillus cereus AH1271	>gi|229032704|ref|ZP_04188665.1| hypothetical protein bcere0028_47380 [Bacillus cereus AH1271]
gi|229043676|ref|ZP_04191382.1|	-	1.3e-84	M60-like	-	Bacillus cereus AH676	>gi|229043676|ref|ZP_04191382.1| Fibronectin type III domain protein [Bacillus cereus AH676]
gi|229109370|ref|ZP_04238966.1|	-	1.3e-84	M60-like	-	Bacillus cereus Rock1-15	>gi|229109370|ref|ZP_04238966.1| Fibronectin type III domain protein [Bacillus cereus Rock1-15]
gi|228978521|ref|ZP_04138897.1|	-	1.3e-84	M60-like	-	Bacillus thuringiensis Bt407	>gi|228978521|ref|ZP_04138897.1| Fibronectin type III domain protein [Bacillus thuringiensis Bt407]
gi|228971914|ref|ZP_04132535.1|	-	1.3e-84	M60-like	-	Bacillus thuringiensis serovar thuringiensis str. T01001	>gi|228971914|ref|ZP_04132535.1| Fibronectin type III domain protein [Bacillus thuringiensis serovar thuringiensis str. T01001]
gi|228950208|ref|ZP_04112386.1|	0.0014	1.4e-84	M60-like	-	Bacillus thuringiensis serovar monterrey BGSC 4AJ1	>gi|228950208|ref|ZP_04112386.1| S-layer domain protein [Bacillus thuringiensis serovar monterrey BGSC 4AJ1]
gi|218235736|ref|YP_002366602.1|	-	1.4e-84	M60-like	-	Bacillus cereus B4264	>gi|218235736|ref|YP_002366602.1| S-layer domain protein [Bacillus cereus B4264]
gi|229014696|ref|ZP_04171806.1|	-	2.6e-84	M60-like	-	Bacillus mycoides DSM 2048	>gi|229014696|ref|ZP_04171806.1| S-layer domain protein [Bacillus mycoides DSM 2048]
gi|75758573|ref|ZP_00738692.1|	0.0041	2.7e-84	M60-like	-	Bacillus thuringiensis serovar israelensis ATCC 35646	>gi|75758573|ref|ZP_00738692.1| Wall-associated protein precursor [Bacillus thuringiensis serovar israelensis ATCC 35646]
gi|229164032|ref|ZP_04291969.1|	0.00056	3.3e-84	M60-like	-	Bacillus cereus R309803	>gi|229164032|ref|ZP_04291969.1| hypothetical protein bcere0009_47940 [Bacillus cereus R309803]
gi|229150123|ref|ZP_04278345.1|	-	9.3e-84	M60-like	-	Bacillus cereus m1550	>gi|229150123|ref|ZP_04278345.1| Fibronectin type III domain protein [Bacillus cereus m1550]
gi|229193822|ref|ZP_04320752.1|	-	9.8e-84	M60-like	-	Bacillus cereus ATCC 10876	>gi|229193822|ref|ZP_04320752.1| Fibronectin type III domain protein [Bacillus cereus ATCC 10876]
gi|261408468|ref|YP_003244709.1|	1e-07	1.2e-83	M60-like	9.7e-31	Geobacillus sp. Y412MC10	>gi|261408468|ref|YP_003244709.1| hypothetical protein GYMC10_4682 [Geobacillus sp. Y412MC10]
gi|197336097|ref|YP_002155459.1|	-	1.7e-83	M60-like	1.7e-13	Vibrio fischeri MJ11	>gi|197336097|ref|YP_002155459.1| inner membrane lipoprotein [Vibrio fischeri MJ11]
gi|189528486|ref|XP_683371.3|	-	2.6e-83	M60-like	0	Danio rerio	>gi|189528486|ref|XP_683371.3| PREDICTED: hypothetical protein [Danio rerio]
gi|156120497|ref|NP_001095394.1|	-	4.1e-83	M60-like	0	Bos taurus	>gi|156120497|ref|NP_001095394.1| hypothetical protein LOC510320 [Bos taurus]
gi|229065680|ref|ZP_04200907.1|	0.0025	5.6e-83	M60-like	-	Bacillus cereus AH603	>gi|229065680|ref|ZP_04200907.1| S-layer domain protein [Bacillus cereus AH603]
gi|149642633|ref|NP_001092524.1|	-	8.4e-83	M60-like	0	Bos taurus	>gi|149642633|ref|NP_001092524.1| hypothetical protein LOC533126 [Bos taurus]
gi|197101565|ref|NP_001126070.1|	-	1.2e-82	M60-like	0	Pongo abelii	>gi|197101565|ref|NP_001126070.1| hypothetical protein LOC100173022 [Pongo abelii]
gi|58037491|ref|NP_084206.1|	-	1.4e-82	M60-like	0	Mus musculus	>gi|58037491|ref|NP_084206.1| hypothetical protein LOC77574 [Mus musculus]
gi|57164033|ref|NP_001009534.1|	-	1.4e-82	M60-like	0	Rattus norvegicus	>gi|57164033|ref|NP_001009534.1| experimental autoimmune prostatitis antigen 2 homolog [Rattus norvegicus]
gi|228907613|ref|ZP_04071470.1|	-	1.4e-82	M60-like	-	Bacillus thuringiensis IBL 200	>gi|228907613|ref|ZP_04071470.1| Fibronectin type III domain protein [Bacillus thuringiensis IBL 200]
gi|42794267|ref|NP_981933.1|	-	1.5e-82	M60-like	0	Mus musculus	>gi|42794267|ref|NP_981933.1| experimental autoimmune prostatitis antigen 2 [Mus musculus]
gi|7662276|ref|NP_055534.1|	-	1.6e-82	M60-like	0	Homo sapiens	>gi|7662276|ref|NP_055534.1| hypothetical protein LOC9747 [Homo sapiens]
gi|114616554|ref|XP_519454.2|	-	1.6e-82	M60-like	0	Pan troglodytes	>gi|114616554|ref|XP_519454.2| PREDICTED: similar to KIAA0738 protein [Pan troglodytes]
gi|229100485|ref|ZP_04231342.1|	-	1.8e-82	M60-like	-	Bacillus cereus Rock3-29	>gi|229100485|ref|ZP_04231342.1| Fibronectin type III domain protein [Bacillus cereus Rock3-29]
gi|153807091|ref|ZP_01959759.1|	-	2.4e-82	M60-like	-	Bacteroides caccae ATCC 43185	>gi|153807091|ref|ZP_01959759.1| hypothetical protein BACCAC_01368 [Bacteroides caccae ATCC 43185]
gi|109471980|ref|XP_342676.3|	-	2.9e-82	M60-like	0	Rattus norvegicus	>gi|109471980|ref|XP_342676.3| PREDICTED: hypothetical protein [Rattus norvegicus]
gi|109473420|ref|XP_001072497.1|	-	3e-82	M60-like	0	Rattus norvegicus	>gi|109473420|ref|XP_001072497.1| PREDICTED: hypothetical protein [Rattus norvegicus]
gi|153800429|ref|ZP_01955015.1|	-	3.3e-82	M60-like	6.2e-10	Vibrio cholerae MZO-3	>gi|153800429|ref|ZP_01955015.1| accessory colonization factor AcfD [Vibrio cholerae MZO-3]
gi|229106175|ref|ZP_04236724.1|	-	7.3e-82	M60-like	-	Bacillus cereus Rock3-28	>gi|229106175|ref|ZP_04236724.1| Fibronectin type III domain protein [Bacillus cereus Rock3-28]
gi|194210033|ref|XP_001502235.2|	-	8.8e-82	M60-like	0	Equus caballus	>gi|194210033|ref|XP_001502235.2| PREDICTED: hypothetical protein [Equus caballus]
gi|254038144|ref|ZP_04872202.1|	-	1.1e-81	M60-like	0	Escherichia sp. 1_1_43	>gi|254038144|ref|ZP_04872202.1| conserved hypothetical protein [Escherichia sp. 1_1_43]
gi|149436138|ref|XP_001521332.1|	-	1.1e-81	M60-like	0	Ornithorhynchus anatinus	>gi|149436138|ref|XP_001521332.1| PREDICTED: similar to BC011487 protein [Ornithorhynchus anatinus]
gi|193062112|ref|ZP_03043208.1|	-	1.6e-81	M60-like	0	Escherichia coli E22	>gi|193062112|ref|ZP_03043208.1| conserved hypothetical protein [Escherichia coli E22]
gi|227887671|ref|ZP_04005476.1|	-	1.7e-81	M60-like	0	Escherichia coli 83972	>gi|227887671|ref|ZP_04005476.1| lipoprotein AcfD precursor [Escherichia coli 83972]
gi|218701741|ref|YP_002409370.1|	-	1.7e-81	M60-like	0	Escherichia coli IAI39	>gi|218701741|ref|YP_002409370.1| inner membrane lipoprotein [Escherichia coli IAI39]
gi|260869728|ref|YP_003236130.1|	-	1.7e-81	M60-like	0	Escherichia coli O111:H- str. 11128	>gi|260869728|ref|YP_003236130.1| putative lipoprotein AcfD homolog precursor [Escherichia coli O111:H- str. 11128]
gi|218706594|ref|YP_002414113.1|	-	1.7e-81	M60-like	0	Escherichia coli UMN026	>gi|218706594|ref|YP_002414113.1| inner membrane lipoprotein [Escherichia coli UMN026]
gi|73978451|ref|XP_539846.2|	-	1.9e-81	M60-like	0	Canis familiaris	>gi|73978451|ref|XP_539846.2| PREDICTED: hypothetical protein XP_539846 isoform 1 [Canis familiaris]
gi|73978453|ref|XP_848591.1|	-	1.9e-81	M60-like	0	Canis familiaris	>gi|73978453|ref|XP_848591.1| PREDICTED: hypothetical protein XP_843498 isoform 2 [Canis familiaris]
gi|194436789|ref|ZP_03068889.1|	-	2.1e-81	M60-like	0	Escherichia coli 101-1	>gi|194436789|ref|ZP_03068889.1| conserved hypothetical protein [Escherichia coli 101-1]
gi|209920440|ref|YP_002294524.1|	-	2.3e-81	M60-like	0	Escherichia coli SE11	>gi|209920440|ref|YP_002294524.1| hypothetical protein ECSE_3249 [Escherichia coli SE11]
gi|256024448|ref|ZP_05438313.1|	-	3.1e-81	M60-like	2.5e-274	Escherichia sp. 4_1_40B	>gi|256024448|ref|ZP_05438313.1| inner membrane lipoprotein [Escherichia sp. 4_1_40B]
gi|227537631|ref|ZP_03967680.1|	-	4.4e-81	M60-like	-	Sphingobacterium spiritivorum ATCC 33300	>gi|227537631|ref|ZP_03967680.1| lipoprotein [Sphingobacterium spiritivorum ATCC 33300]
gi|241890190|ref|ZP_04777486.1|	-	4.4e-81	M60-like	-	Sphingobacterium spiritivorum ATCC 33861	>gi|241890190|ref|ZP_04777486.1| lipoprotein [Sphingobacterium spiritivorum ATCC 33861]
gi|191171842|ref|ZP_03033388.1|	-	5.7e-81	M60-like	3.5e-278	Escherichia coli F11	>gi|191171842|ref|ZP_03033388.1| conserved hypothetical protein [Escherichia coli F11]
gi|110643204|ref|YP_670934.1|	-	6e-81	M60-like	0	Escherichia coli 536	>gi|110643204|ref|YP_670934.1| putative lipoprotein AcfD precursor [Escherichia coli 536]
gi|254162920|ref|YP_003046028.1|	-	6.1e-81	M60-like	0	Escherichia coli B str. REL606	>gi|254162920|ref|YP_003046028.1| predicted inner membrane lipoprotein [Escherichia coli B str. REL606]
gi|256019109|ref|ZP_05432974.1|	-	6.3e-81	M60-like	0	Shigella sp. D9	>gi|256019109|ref|ZP_05432974.1| hypothetical protein ShiD9_09354 [Shigella sp. D9]
gi|229118524|ref|ZP_04247877.1|	-	6.4e-81	M60-like	-	Bacillus cereus Rock1-3	>gi|229118524|ref|ZP_04247877.1| hypothetical protein bcere0017_47900 [Bacillus cereus Rock1-3]
gi|253772188|ref|YP_003035019.1|	-	6.8e-81	M60-like	0	Escherichia coli BL21(DE3)	>gi|253772188|ref|YP_003035019.1| lipoprotein AcfD-like protein [Escherichia coli BL21(DE3)]
gi|238902092|ref|YP_002927888.1|	-	6.8e-81	M60-like	0	Escherichia coli BW2952	>gi|238902092|ref|YP_002927888.1| putative inner membrane lipoprotein [Escherichia coli BW2952]
gi|49176293|ref|YP_026189.1|	-	6.8e-81	M60-like	0	Escherichia coli str. K-12 substr. MG1655	>gi|49176293|ref|YP_026189.1| predicted inner membrane lipoprotein [Escherichia coli str. K-12 substr. MG1655]
gi|89109748|ref|AP_003528.1|	-	6.8e-81	M60-like	0	Escherichia coli str. K-12 substr. W3110	>gi|89109748|ref|AP_003528.1| predicted inner membrane lipoprotein [Escherichia coli str. K-12 substr. W3110]
gi|149574565|ref|XP_001509330.1|	-	9.4e-81	M60-like	0	Ornithorhynchus anatinus	>gi|149574565|ref|XP_001509330.1| PREDICTED: similar to seven transmembrane helix receptor [Ornithorhynchus anatinus]
gi|191169105|ref|ZP_03030866.1|	-	9.6e-81	M60-like	0	Escherichia coli B7A	>gi|191169105|ref|ZP_03030866.1| conserved hypothetical protein [Escherichia coli B7A]
gi|215488292|ref|YP_002330723.1|	-	1e-80	M60-like	0	Escherichia coli O127:H6 str. E2348/69	>gi|215488292|ref|YP_002330723.1| predicted inner membrane lipoprotein [Escherichia coli O127:H6 str. E2348/69]
gi|193067293|ref|ZP_03048261.1|	-	1.4e-80	M60-like	6e-292	Escherichia coli E110019	>gi|193067293|ref|ZP_03048261.1| hypothetical protein EcE110019_1447 [Escherichia coli E110019]
gi|153832382|ref|ZP_01985049.1|	-	1.4e-80	M60-like	7.6e-17	Vibrio harveyi HY01	>gi|153832382|ref|ZP_01985049.1| AcfD [Vibrio harveyi HY01]
gi|117625273|ref|YP_854419.1|	-	1.5e-80	M60-like	9.7e-272	Escherichia coli APEC O1	>gi|117625273|ref|YP_854419.1| putative lipoprotein AcfD-like precursor [Escherichia coli APEC O1]
gi|218560042|ref|YP_002392955.1|	-	1.5e-80	M60-like	9.7e-272	Escherichia coli S88	>gi|218560042|ref|YP_002392955.1| inner membrane lipoprotein [Escherichia coli S88]
gi|91212381|ref|YP_542367.1|	-	1.5e-80	M60-like	9.7e-272	Escherichia coli UTI89	>gi|91212381|ref|YP_542367.1| putative lipoprotein AcfD-like precursor [Escherichia coli UTI89]
gi|237706287|ref|ZP_04536768.1|	-	1.5e-80	M60-like	9.7e-272	Escherichia sp. 3_2_53FAA	>gi|237706287|ref|ZP_04536768.1| conserved hypothetical protein [Escherichia sp. 3_2_53FAA]
gi|187736481|ref|YP_001878593.1|	-	2.3e-80	M60-like	-	Akkermansia muciniphila ATCC BAA-835	>gi|187736481|ref|YP_001878593.1| putative lipoprotein [Akkermansia muciniphila ATCC BAA-835]
gi|157162442|ref|YP_001459760.1|	-	2.4e-80	M60-like	0	Escherichia coli HS	>gi|157162442|ref|YP_001459760.1| hypothetical protein EcHS_A3142 [Escherichia coli HS]
gi|170683116|ref|YP_001745231.1|	-	2.4e-80	M60-like	0	Escherichia coli SMS-3-5	>gi|170683116|ref|YP_001745231.1| hypothetical protein EcSMS35_3251 [Escherichia coli SMS-3-5]
gi|188491698|ref|ZP_02998968.1|	-	2.5e-80	M60-like	0	Escherichia coli 53638	>gi|188491698|ref|ZP_02998968.1| conserved hypothetical protein [Escherichia coli 53638]
gi|260899876|ref|ZP_05908271.1|	-	3.2e-80	M60-like	7.9e-14	Vibrio parahaemolyticus AQ4037	>gi|260899876|ref|ZP_05908271.1| inner membrane lipoprotein [Vibrio parahaemolyticus AQ4037]
gi|253564886|ref|ZP_04842342.1|	-	8.3e-80	M60-like	-	Bacteroides sp. 3_2_5	>gi|253564886|ref|ZP_04842342.1| conserved hypothetical protein [Bacteroides sp. 3_2_5]
gi|218691259|ref|YP_002399471.1|	-	1.1e-79	M60-like	3.6e-270	Escherichia coli ED1a	>gi|218691259|ref|YP_002399471.1| inner membrane lipoprotein [Escherichia coli ED1a]
gi|157156747|ref|YP_001464429.1|	-	1.2e-79	M60-like	0	Escherichia coli E24377A	>gi|157156747|ref|YP_001464429.1| hypothetical protein EcE24377A_3432 [Escherichia coli E24377A]
gi|218696677|ref|YP_002404344.1|	-	1.3e-79	M60-like	1.8e-293	Escherichia coli 55989	>gi|218696677|ref|YP_002404344.1| inner membrane lipoprotein [Escherichia coli 55989]
gi|218555540|ref|YP_002388453.1|	-	1.3e-79	M60-like	1.1e-290	Escherichia coli IAI1	>gi|218555540|ref|YP_002388453.1| inner membrane lipoprotein [Escherichia coli IAI1]
gi|218550219|ref|YP_002384010.1|	-	1.3e-79	M60-like	2.9e-232	Escherichia fergusonii ATCC 35469	>gi|218550219|ref|YP_002384010.1| inner membrane lipoprotein [Escherichia fergusonii ATCC 35469]
gi|60682409|ref|YP_212553.1|	-	2.2e-79	M60-like	-	Bacteroides fragilis NCTC 9343	>gi|60682409|ref|YP_212553.1| putative lipoprotein [Bacteroides fragilis NCTC 9343]
gi|53714388|ref|YP_100380.1|	-	2.2e-79	M60-like	-	Bacteroides fragilis YCH46	>gi|53714388|ref|YP_100380.1| hypothetical protein BF3101 [Bacteroides fragilis YCH46]
gi|265766160|ref|ZP_06094201.1|	-	2.2e-79	M60-like	-	Bacteroides sp. 2_1_16	>gi|265766160|ref|ZP_06094201.1| conserved hypothetical protein [Bacteroides sp. 2_1_16]
gi|269962722|ref|ZP_06177065.1|	-	3.5e-79	M60-like	2.6e-10	Vibrio harveyi 1DA3	>gi|269962722|ref|ZP_06177065.1| hypothetical protein VME_34490 [Vibrio harveyi 1DA3]
gi|170766126|ref|ZP_02900937.1|	-	3.9e-79	M60-like	7.2e-258	Escherichia albertii TW07627	>gi|170766126|ref|ZP_02900937.1| AcfD [Escherichia albertii TW07627]
gi|269102481|ref|ZP_06155178.1|	-	4.5e-79	M60-like	1.9e-09	Photobacterium damselae subsp. damselae CIP 102761	>gi|269102481|ref|ZP_06155178.1| accessory colonization factor AcfD precursor [Photobacterium damselae subsp. damselae CIP 102761]
gi|238755783|ref|ZP_04617115.1|	0.89	3.5e-78	M60-like	-	Yersinia ruckeri ATCC 29473	>gi|238755783|ref|ZP_04617115.1| hypothetical protein yruck0001_340 [Yersinia ruckeri ATCC 29473]
gi|187736004|ref|YP_001878116.1|	7.3	5.9e-78	M60-like	8.4e-15	Akkermansia muciniphila ATCC BAA-835	>gi|187736004|ref|YP_001878116.1| hypothetical protein Amuc_1514 [Akkermansia muciniphila ATCC BAA-835]
gi|255010514|ref|ZP_05282640.1|	-	1.2e-77	M60-like	-	Bacteroides fragilis 3_1_12	>gi|255010514|ref|ZP_05282640.1| putative lipoprotein [Bacteroides fragilis 3_1_12]
gi|167625404|ref|YP_001675698.1|	-	1.9e-77	M60-like	6.6e-14	Shewanella halifaxensis HAW-EB4	>gi|167625404|ref|YP_001675698.1| hypothetical protein Shal_3494 [Shewanella halifaxensis HAW-EB4]
gi|171910467|ref|ZP_02925937.1|	-	2.8e-77	M60-like	1e-28	Verrucomicrobium spinosum DSM 4136	>gi|171910467|ref|ZP_02925937.1| hypothetical protein VspiD_04825 [Verrucomicrobium spinosum DSM 4136]
gi|241893955|ref|ZP_04781251.1|	-	2.8e-77	M60-like	-	Sphingobacterium spiritivorum ATCC 33861	>gi|241893955|ref|ZP_04781251.1| conserved hypothetical protein [Sphingobacterium spiritivorum ATCC 33861]
gi|227539467|ref|ZP_03969516.1|	-	5.9e-77	M60-like	-	Sphingobacterium spiritivorum ATCC 33300	>gi|227539467|ref|ZP_03969516.1| conserved hypothetical protein [Sphingobacterium spiritivorum ATCC 33300]
gi|153807217|ref|ZP_01959885.1|	-	1.2e-76	M60-like	-	Bacteroides caccae ATCC 43185	>gi|153807217|ref|ZP_01959885.1| hypothetical protein BACCAC_01495 [Bacteroides caccae ATCC 43185]
gi|153224613|ref|ZP_01954520.1|	-	3.8e-76	M60-like	6.5e-20	Vibrio cholerae MAK 757	>gi|153224613|ref|ZP_01954520.1| accessory colonization factor AcfD [Vibrio cholerae MAK 757]
gi|147673383|ref|YP_001216326.1|	-	7.6e-76	M60-like	6.5e-20	Vibrio cholerae O395	>gi|147673383|ref|YP_001216326.1| putative lipoprotein [Vibrio cholerae O395]
gi|255744645|ref|ZP_05418596.1|	-	8.2e-76	M60-like	6.5e-20	Vibrio cholera CIRS 101	>gi|255744645|ref|ZP_05418596.1| accessory colonization factor AcfD precursor [Vibrio cholera CIRS 101]
gi|121585695|ref|ZP_01675490.1|	-	8.2e-76	M60-like	6.5e-20	Vibrio cholerae 2740-80	>gi|121585695|ref|ZP_01675490.1| lipoprotein, putative [Vibrio cholerae 2740-80]
gi|153822038|ref|ZP_01974705.1|	-	8.2e-76	M60-like	6.5e-20	Vibrio cholerae B33	>gi|153822038|ref|ZP_01974705.1| lipoprotein, putative [Vibrio cholerae B33]
gi|229510784|ref|ZP_04400263.1|	-	8.2e-76	M60-like	6.5e-20	Vibrio cholerae B33	>gi|229510784|ref|ZP_04400263.1| accessory colonization factor AcfD precursor [Vibrio cholerae B33]
gi|229505545|ref|ZP_04395055.1|	-	8.2e-76	M60-like	6.5e-20	Vibrio cholerae BX 330286	>gi|229505545|ref|ZP_04395055.1| accessory colonization factor AcfD precursor [Vibrio cholerae BX 330286]
gi|262161224|ref|ZP_06030335.1|	-	8.2e-76	M60-like	6.5e-20	Vibrio cholerae INDRE 91/1	>gi|262161224|ref|ZP_06030335.1| accessory colonization factor AcfD precursor [Vibrio cholerae INDRE 91/1]
gi|227081022|ref|YP_002809573.1|	-	8.2e-76	M60-like	6.5e-20	Vibrio cholerae M66-2	>gi|227081022|ref|YP_002809573.1| putative lipoprotein [Vibrio cholerae M66-2]
gi|229608564|ref|YP_002879212.1|	-	8.2e-76	M60-like	6.5e-20	Vibrio cholerae MJ-1236	>gi|229608564|ref|YP_002879212.1| accessory colonization factor AcfD precursor [Vibrio cholerae MJ-1236]
gi|254847981|ref|ZP_05237331.1|	-	8.2e-76	M60-like	6.5e-20	Vibrio cholerae MO10	>gi|254847981|ref|ZP_05237331.1| accessory colonization factor AcfD [Vibrio cholerae MO10]
gi|153818048|ref|ZP_01970715.1|	-	8.2e-76	M60-like	6.5e-20	Vibrio cholerae NCTC 8457	>gi|153818048|ref|ZP_01970715.1| lipoprotein, putative [Vibrio cholerae NCTC 8457]
gi|15640862|ref|NP_230493.1|	-	8.2e-76	M60-like	6.5e-20	Vibrio cholerae O1 biovar El Tor str. N16961	>gi|15640862|ref|NP_230493.1| hypothetical protein VC0845 [Vibrio cholerae O1 biovar El Tor str. N16961]
gi|229517905|ref|ZP_04407349.1|	-	8.2e-76	M60-like	6.5e-20	Vibrio cholerae RC9	>gi|229517905|ref|ZP_04407349.1| accessory colonization factor AcfD precursor [Vibrio cholerae RC9]
gi|121726056|ref|ZP_01679355.1|	-	8.2e-76	M60-like	6.5e-20	Vibrio cholerae V52	>gi|121726056|ref|ZP_01679355.1| lipoprotein, putative [Vibrio cholerae V52]
gi|153214264|ref|ZP_01949281.1|	-	3e-75	M60-like	2.9e-30	Vibrio cholerae 1587	>gi|153214264|ref|ZP_01949281.1| accessory colonization factor AcfD [Vibrio cholerae 1587]
gi|153828546|ref|ZP_01981213.1|	-	3e-75	M60-like	2.9e-30	Vibrio cholerae 623-39	>gi|153828546|ref|ZP_01981213.1| AcfD [Vibrio cholerae 623-39]
gi|254224940|ref|ZP_04918555.1|	-	4.1e-75	M60-like	2e-32	Vibrio cholerae V51	>gi|254224940|ref|ZP_04918555.1| Large exoproteins involved in heme utilization or adhesion [Vibrio cholerae V51]
gi|254285264|ref|ZP_04960229.1|	-	4.1e-75	M60-like	2.5e-32	Vibrio cholerae AM-19226	>gi|254285264|ref|ZP_04960229.1| Large exoproteins involved in heme utilization or adhesion [Vibrio cholerae AM-19226]
gi|229515179|ref|ZP_04404639.1|	-	5.5e-75	M60-like	5.1e-31	Vibrio cholerae TMA 21	>gi|229515179|ref|ZP_04404639.1| accessory colonization factor AcfD precursor [Vibrio cholerae TMA 21]
gi|238757252|ref|ZP_04618439.1|	-	8.9e-75	M60-like	-	Yersinia aldovae ATCC 35236	>gi|238757252|ref|ZP_04618439.1| hypothetical protein yaldo0001_11520 [Yersinia aldovae ATCC 35236]
gi|262274179|ref|ZP_06051991.1|	-	1.1e-74	M60-like	9.8e-18	Grimontia hollisae CIP 101886	>gi|262274179|ref|ZP_06051991.1| accessory colonization factor AcfD precursor [Grimontia hollisae CIP 101886]
gi|254225091|ref|ZP_04918705.1|	-	1.2e-74	M60-like	1.5e-19	Vibrio cholerae V51	>gi|254225091|ref|ZP_04918705.1| lipoprotein, putative [Vibrio cholerae V51]
gi|123449825|ref|XP_001313628.1|	-	1.4e-74	M60-like	-	Trichomonas vaginalis G3	>gi|123449825|ref|XP_001313628.1| Immuno-dominant variable surface antigen-like [Trichomonas vaginalis G3]
gi|153836002|ref|ZP_01988669.1|	-	1.6e-74	M60-like	3.1e-36	Vibrio parahaemolyticus AQ3810	>gi|153836002|ref|ZP_01988669.1| AcfD [Vibrio parahaemolyticus AQ3810]
gi|198276091|ref|ZP_03208622.1|	0.84	1.8e-74	M60-like	-	Bacteroides plebeius DSM 17135	>gi|198276091|ref|ZP_03208622.1| hypothetical protein BACPLE_02278 [Bacteroides plebeius DSM 17135]
gi|260880076|ref|ZP_05892431.1|	-	1.8e-74	M60-like	1.1e-36	Vibrio parahaemolyticus AN-5034	>gi|260880076|ref|ZP_05892431.1| hypothetical protein VparAN_19891 [Vibrio parahaemolyticus AN-5034]
gi|260362788|ref|ZP_05775657.1|	-	1.8e-74	M60-like	1.1e-36	Vibrio parahaemolyticus K5030	>gi|260362788|ref|ZP_05775657.1| hypothetical protein VparK_06627 [Vibrio parahaemolyticus K5030]
gi|260895193|ref|ZP_05903689.1|	-	1.8e-74	M60-like	1.1e-36	Vibrio parahaemolyticus Peru-466	>gi|260895193|ref|ZP_05903689.1| hypothetical protein VparP_03774 [Vibrio parahaemolyticus Peru-466]
gi|28901231|ref|NP_800886.1|	-	1.8e-74	M60-like	1.1e-36	Vibrio parahaemolyticus RIMD 2210633	>gi|28901231|ref|NP_800886.1| hypothetical protein VPA1376 [Vibrio parahaemolyticus RIMD 2210633]
gi|123448712|ref|XP_001313082.1|	-	1.8e-74	M60-like	-	Trichomonas vaginalis G3	>gi|123448712|ref|XP_001313082.1| Immuno-dominant variable surface antigen-like [Trichomonas vaginalis G3]
gi|123443045|ref|YP_001007019.1|	-	2e-74	M60-like	-	Yersinia enterocolitica subsp. enterocolitica 8081	>gi|123443045|ref|YP_001007019.1| hypothetical protein YE2830 [Yersinia enterocolitica subsp. enterocolitica 8081]
gi|258623323|ref|ZP_05718328.1|	-	2.6e-74	M60-like	7.2e-23	Vibrio mimicus VM573	>gi|258623323|ref|ZP_05718328.1| accessory colonization factor acfD [Vibrio mimicus VM573]
gi|262171396|ref|ZP_06039074.1|	-	2.9e-74	M60-like	1.2e-21	Vibrio mimicus MB-451	>gi|262171396|ref|ZP_06039074.1| accessory colonization factor AcfD precursor [Vibrio mimicus MB-451]
gi|258620027|ref|ZP_05715067.1|	-	2.9e-74	M60-like	2.6e-19	Vibrio mimicus VM573	>gi|258620027|ref|ZP_05715067.1| Accessory colonization factor AcfD [Vibrio mimicus VM573]
gi|262165773|ref|ZP_06033510.1|	-	3.2e-74	M60-like	2.6e-23	Vibrio mimicus VM223	>gi|262165773|ref|ZP_06033510.1| accessory colonization factor AcfD precursor [Vibrio mimicus VM223]
gi|154418919|ref|XP_001582477.1|	-	6.1e-74	M60-like	-	Trichomonas vaginalis G3	>gi|154418919|ref|XP_001582477.1| Immuno-dominant variable surface antigen-like [Trichomonas vaginalis G3]
gi|241892215|ref|ZP_04779511.1|	-	6.4e-74	M60-like	-	Sphingobacterium spiritivorum ATCC 33861	>gi|241892215|ref|ZP_04779511.1| conserved hypothetical protein [Sphingobacterium spiritivorum ATCC 33861]
gi|227540167|ref|ZP_03970216.1|	-	7.8e-74	M60-like	-	Sphingobacterium spiritivorum ATCC 33300	>gi|227540167|ref|ZP_03970216.1| conserved hypothetical protein [Sphingobacterium spiritivorum ATCC 33300]
gi|27364218|ref|NP_759746.1|	-	1.3e-73	M60-like	1.1e-26	Vibrio vulnificus CMCP6	>gi|27364218|ref|NP_759746.1| hypothetical protein VV1_0767 [Vibrio vulnificus CMCP6]
gi|229523682|ref|ZP_04413087.1|	-	1.6e-73	M60-like	5.7e-20	Vibrio cholerae bv. albensis VL426	>gi|229523682|ref|ZP_04413087.1| accessory colonization factor AcfD precursor [Vibrio cholerae bv. albensis VL426]
gi|154421792|ref|XP_001583909.1|	-	3.3e-73	M60-like	-	Trichomonas vaginalis G3	>gi|154421792|ref|XP_001583909.1| Immuno-dominant variable surface antigen-like [Trichomonas vaginalis G3]
gi|149613575|ref|XP_001521183.1|	-	4.1e-73	M60-like	1.3e-299	Ornithorhynchus anatinus	>gi|149613575|ref|XP_001521183.1| PREDICTED: similar to FLJ00264 protein [Ornithorhynchus anatinus]
gi|153807218|ref|ZP_01959886.1|	-	6.1e-73	M60-like	-	Bacteroides caccae ATCC 43185	>gi|153807218|ref|ZP_01959886.1| hypothetical protein BACCAC_01496 [Bacteroides caccae ATCC 43185]
gi|123975108|ref|XP_001330197.1|	-	8.4e-73	M60-like	-	Trichomonas vaginalis G3	>gi|123975108|ref|XP_001330197.1| Immuno-dominant variable surface antigen-like [Trichomonas vaginalis G3]
gi|157962457|ref|YP_001502491.1|	-	1.2e-72	M60-like	3.8e-08	Shewanella pealeana ATCC 700345	>gi|157962457|ref|YP_001502491.1| inner membrane lipoprotein [Shewanella pealeana ATCC 700345]
gi|254222655|ref|ZP_04916523.1|	-	1.8e-72	M60-like	2.1e-21	Vibrio cholerae RC385	>gi|254222655|ref|ZP_04916523.1| Large exoproteins involved in heme utilization or adhesion [Vibrio cholerae RC385]
gi|262402272|ref|ZP_06078833.1|	-	1.8e-72	M60-like	2.1e-21	Vibrio sp. RC586	>gi|262402272|ref|ZP_06078833.1| accessory colonization factor AcfD precursor [Vibrio sp. RC586]
gi|153807502|ref|ZP_01960170.1|	-	4.3e-72	M60-like	-	Bacteroides caccae ATCC 43185	>gi|153807502|ref|ZP_01960170.1| hypothetical protein BACCAC_01782 [Bacteroides caccae ATCC 43185]
gi|238796308|ref|ZP_04639817.1|	-	2.4e-71	M60-like	-	Yersinia mollaretii ATCC 43969	>gi|238796308|ref|ZP_04639817.1| hypothetical protein ymoll0001_21340 [Yersinia mollaretii ATCC 43969]
gi|153807099|ref|ZP_01959767.1|	-	3.1e-71	M60-like	-	Bacteroides caccae ATCC 43185	>gi|153807099|ref|ZP_01959767.1| hypothetical protein BACCAC_01376 [Bacteroides caccae ATCC 43185]
gi|153807570|ref|ZP_01960238.1|	1.4	2.4e-70	M60-like	-	Bacteroides caccae ATCC 43185	>gi|153807570|ref|ZP_01960238.1| hypothetical protein BACCAC_01850 [Bacteroides caccae ATCC 43185]
gi|153807579|ref|ZP_01960247.1|	-	3.5e-69	M60-like	-	Bacteroides caccae ATCC 43185	>gi|153807579|ref|ZP_01960247.1| hypothetical protein BACCAC_01859 [Bacteroides caccae ATCC 43185]
gi|123438493|ref|XP_001310029.1|	-	5.6e-69	M60-like	-	Trichomonas vaginalis G3	>gi|123438493|ref|XP_001310029.1| Immuno-dominant variable surface antigen-like [Trichomonas vaginalis G3]
gi|253989814|ref|YP_003041170.1|	-	2e-68	M60-like	-	Photorhabdus asymbiotica	>gi|253989814|ref|YP_003041170.1| hypothetical protein PAU_02334 [Photorhabdus asymbiotica]
gi|29348424|ref|NP_811927.1|	-	3e-68	M60-like	-	Bacteroides thetaiotaomicron VPI-5482	>gi|29348424|ref|NP_811927.1| hypothetical protein BT_3015 [Bacteroides thetaiotaomicron VPI-5482]
gi|253569212|ref|ZP_04846622.1|	-	3.1e-68	M60-like	-	Bacteroides sp. 1_1_6	>gi|253569212|ref|ZP_04846622.1| conserved hypothetical protein [Bacteroides sp. 1_1_6]
gi|238492663|ref|XP_002377568.1|	0.14	2.4e-66	M60-like	-	Aspergillus flavus NRRL3357	>gi|238492663|ref|XP_002377568.1| cell wall associated protein, putative [Aspergillus flavus NRRL3357]
gi|256421564|ref|YP_003122217.1|	0.0072	1.7e-65	M60-like	6.3e-29	Chitinophaga pinensis DSM 2588	>gi|256421564|ref|YP_003122217.1| hypothetical protein Cpin_2532 [Chitinophaga pinensis DSM 2588]
gi|169782936|ref|XP_001825930.1|	0.17	2e-65	M60-like	-	Aspergillus oryzae RIB40	>gi|169782936|ref|XP_001825930.1| hypothetical protein [Aspergillus oryzae RIB40]
gi|167462593|ref|ZP_02327682.1|	-	3.1e-65	M60-like	-	Paenibacillus larvae subsp. larvae BRL-230010	>gi|167462593|ref|ZP_02327682.1| S-layer domain protein [Paenibacillus larvae subsp. larvae BRL-230010]
gi|187735133|ref|YP_001877245.1|	-	3.5e-65	M60-like	-	Akkermansia muciniphila ATCC BAA-835	>gi|187735133|ref|YP_001877245.1| hypothetical protein Amuc_0627 [Akkermansia muciniphila ATCC BAA-835]
gi|229555955|ref|ZP_04443744.1|	-	4.9e-64	M60-like	-	Listeria grayi DSM 20601	>gi|229555955|ref|ZP_04443744.1| possible wall-associated protein precursor [Listeria grayi DSM 20601]
gi|59711303|ref|YP_204079.1|	-	3.3e-63	M60-like	-	Vibrio fischeri ES114	>gi|59711303|ref|YP_204079.1| accessory colonization factor AcfD-like protein, inner membrane lipoprotein [Vibrio fischeri ES114]
gi|257068157|ref|YP_003154412.1|	-	5.2e-63	M60-like	-	Brachybacterium faecium DSM 4810	>gi|257068157|ref|YP_003154412.1| hypothetical protein Bfae_09730 [Brachybacterium faecium DSM 4810]
gi|123414477|ref|XP_001304497.1|	-	7.1e-61	M60-like	-	Trichomonas vaginalis G3	>gi|123414477|ref|XP_001304497.1| Immuno-dominant variable surface antigen-like [Trichomonas vaginalis G3]
gi|241893994|ref|ZP_04781290.1|	-	2.1e-60	M60-like	-	Sphingobacterium spiritivorum ATCC 33861	>gi|241893994|ref|ZP_04781290.1| possible wall-associated protein [Sphingobacterium spiritivorum ATCC 33861]
gi|258627388|ref|ZP_05722171.1|	4.1	8.2e-60	M60-like	3.7e-17	Vibrio mimicus VM603	>gi|258627388|ref|ZP_05722171.1| conserved hypothetical protein [Vibrio mimicus VM603]
gi|227539522|ref|ZP_03969571.1|	-	1e-59	M60-like	-	Sphingobacterium spiritivorum ATCC 33300	>gi|227539522|ref|ZP_03969571.1| possible wall-associated protein [Sphingobacterium spiritivorum ATCC 33300]
gi|28872443|ref|NP_795062.1|	-	4e-57	M60-like	-	Pseudomonas syringae pv. tomato str. DC3000	>gi|28872443|ref|NP_795062.1| hypothetical protein PSPTO_5331 [Pseudomonas syringae pv. tomato str. DC3000]
gi|213971179|ref|ZP_03399297.1|	-	4e-57	M60-like	-	Pseudomonas syringae pv. tomato T1	>gi|213971179|ref|ZP_03399297.1| hypothetical protein PSPTOT1_2511 [Pseudomonas syringae pv. tomato T1]
gi|224024275|ref|ZP_03642641.1|	-	9.7e-57	M60-like	-	Bacteroides coprophilus DSM 18228	>gi|224024275|ref|ZP_03642641.1| hypothetical protein BACCOPRO_00998 [Bacteroides coprophilus DSM 18228]
gi|237801423|ref|ZP_04589884.1|	-	2.2e-56	M60-like	-	Pseudomonas syringae pv. oryzae str. 1_6	>gi|237801423|ref|ZP_04589884.1| hypothetical protein Psyrpo1_21516 [Pseudomonas syringae pv. oryzae str. 1_6]
gi|66048113|ref|YP_237954.1|	-	3.5e-56	M60-like	-	Pseudomonas syringae pv. syringae B728a	>gi|66048113|ref|YP_237954.1| hypothetical protein Psyr_4889 [Pseudomonas syringae pv. syringae B728a]
gi|158146058|ref|NP_794325.2|	-	9.1e-56	M60-like	-	Pseudomonas syringae pv. tomato str. DC3000	>gi|158146058|ref|NP_794325.2| hypothetical protein PSPTO_4574 [Pseudomonas syringae pv. tomato str. DC3000]
gi|241891227|ref|ZP_04778523.1|	-	3.2e-52	M60-like	0.00021	Sphingobacterium spiritivorum ATCC 33861	>gi|241891227|ref|ZP_04778523.1| conserved hypothetical protein [Sphingobacterium spiritivorum ATCC 33861]
gi|153806970|ref|ZP_01959638.1|	-	3.2e-52	M60-like	-	Bacteroides caccae ATCC 43185	>gi|153806970|ref|ZP_01959638.1| hypothetical protein BACCAC_01246 [Bacteroides caccae ATCC 43185]
gi|227538878|ref|ZP_03968927.1|	-	1.3e-51	M60-like	1.9e-05	Sphingobacterium spiritivorum ATCC 33300	>gi|227538878|ref|ZP_03968927.1| conserved hypothetical protein [Sphingobacterium spiritivorum ATCC 33300]
gi|260841027|ref|XP_002613810.1|	-	4.6e-48	M60-like	5.5e-30	Branchiostoma floridae	>gi|260841027|ref|XP_002613810.1| hypothetical protein BRAFLDRAFT_85351 [Branchiostoma floridae]
gi|66047475|ref|YP_237316.1|	-	5.3e-47	M60-like	-	Pseudomonas syringae pv. syringae B728a	>gi|66047475|ref|YP_237316.1| hypothetical protein Psyr_4248 [Pseudomonas syringae pv. syringae B728a]
gi|153808286|ref|ZP_01960954.1|	-	6.8e-41	M60-like	-	Bacteroides caccae ATCC 43185	>gi|153808286|ref|ZP_01960954.1| hypothetical protein BACCAC_02574 [Bacteroides caccae ATCC 43185]
gi|224178732|ref|XP_002197366.1|	-	1.8e-40	M60-like	1.6e-227	Taeniopygia guttata	>gi|224178732|ref|XP_002197366.1| PREDICTED: similar to Protein FAM115C, partial [Taeniopygia guttata]
gi|153809164|ref|ZP_01961832.1|	-	4.4e-40	M60-like	-	Bacteroides caccae ATCC 43185	>gi|153809164|ref|ZP_01961832.1| hypothetical protein BACCAC_03474 [Bacteroides caccae ATCC 43185]
gi|187735409|ref|YP_001877521.1|	-	1.2e-38	M60-like	-	Akkermansia muciniphila ATCC BAA-835	>gi|187735409|ref|YP_001877521.1| hypothetical protein Amuc_0908 [Akkermansia muciniphila ATCC BAA-835]
gi|198275420|ref|ZP_03207951.1|	-	1.6e-38	M60-like	-	Bacteroides plebeius DSM 17135	>gi|198275420|ref|ZP_03207951.1| hypothetical protein BACPLE_01583 [Bacteroides plebeius DSM 17135]
gi|153808599|ref|ZP_01961267.1|	-	6.7e-38	M60-like	-	Bacteroides caccae ATCC 43185	>gi|153808599|ref|ZP_01961267.1| hypothetical protein BACCAC_02897 [Bacteroides caccae ATCC 43185]
gi|253569977|ref|ZP_04847386.1|	-	2.8e-36	M60-like	-	Bacteroides sp. 1_1_6	>gi|253569977|ref|ZP_04847386.1| conserved hypothetical protein [Bacteroides sp. 1_1_6]
gi|29349652|ref|NP_813155.1|	-	2.8e-36	M60-like	-	Bacteroides thetaiotaomicron VPI-5482	>gi|29349652|ref|NP_813155.1| hypothetical protein BT_4244 [Bacteroides thetaiotaomicron VPI-5482]
gi|150003522|ref|YP_001298266.1|	-	4e-36	M60-like	-	Bacteroides vulgatus ATCC 8482	>gi|150003522|ref|YP_001298266.1| hypothetical protein BVU_0949 [Bacteroides vulgatus ATCC 8482]
gi|167537271|ref|XP_001750305.1|	-	4.9e-36	M60-like	2.4e-15	Monosiga brevicollis MX1	>gi|167537271|ref|XP_001750305.1| hypothetical protein [Monosiga brevicollis MX1]
gi|153807100|ref|ZP_01959768.1|	-	9.6e-36	M60-like	-	Bacteroides caccae ATCC 43185	>gi|153807100|ref|ZP_01959768.1| hypothetical protein BACCAC_01377 [Bacteroides caccae ATCC 43185]
gi|252120477|ref|ZP_04834099.1|	-	3.1e-35	M60-like	-	Prevotella melaninogenica ATCC 25845	>gi|252120477|ref|ZP_04834099.1| conserved hypothetical protein [Prevotella melaninogenica ATCC 25845]
gi|209875641|ref|XP_002139263.1|	-	3.5e-35	M60-like	6e-14	Cryptosporidium muris RN66	>gi|209875641|ref|XP_002139263.1| hypothetical protein [Cryptosporidium muris RN66]
gi|153805921|ref|ZP_01958589.1|	-	5.2e-35	M60-like	-	Bacteroides caccae ATCC 43185	>gi|153805921|ref|ZP_01958589.1| hypothetical protein BACCAC_00161 [Bacteroides caccae ATCC 43185]
gi|153807560|ref|ZP_01960228.1|	-	4.4e-34	M60-like	-	Bacteroides caccae ATCC 43185	>gi|153807560|ref|ZP_01960228.1| hypothetical protein BACCAC_01840 [Bacteroides caccae ATCC 43185]
gi|153807561|ref|ZP_01960229.1|	-	8.5e-34	M60-like	-	Bacteroides caccae ATCC 43185	>gi|153807561|ref|ZP_01960229.1| hypothetical protein BACCAC_01841 [Bacteroides caccae ATCC 43185]
gi|241893534|ref|ZP_04780830.1|	0.75	1e-33	M60-like	-	Sphingobacterium spiritivorum ATCC 33861	>gi|241893534|ref|ZP_04780830.1| possible wall-associated protein [Sphingobacterium spiritivorum ATCC 33861]
gi|182626537|ref|ZP_02954286.1|	-	2.9e-33	M60-like	-	Clostridium perfringens D str. JGS1721	>gi|182626537|ref|ZP_02954286.1| putative antigenic protein NP1 [Clostridium perfringens D str. JGS1721]
gi|227536945|ref|ZP_03966994.1|	0.75	4.4e-33	M60-like	-	Sphingobacterium spiritivorum ATCC 33300	>gi|227536945|ref|ZP_03966994.1| possible wall-associated protein [Sphingobacterium spiritivorum ATCC 33300]
gi|153809299|ref|ZP_01961967.1|	-	8e-33	M60-like	-	Bacteroides caccae ATCC 43185	>gi|153809299|ref|ZP_01961967.1| hypothetical protein BACCAC_03612 [Bacteroides caccae ATCC 43185]
gi|123976314|ref|XP_001330484.1|	-	2.8e-32	M60-like	-	Trichomonas vaginalis G3	>gi|123976314|ref|XP_001330484.1| hypothetical protein [Trichomonas vaginalis G3]
gi|154413770|ref|XP_001579914.1|	-	9.6e-32	M60-like	-	Trichomonas vaginalis G3	>gi|154413770|ref|XP_001579914.1| Immuno-dominant variable surface antigen-like [Trichomonas vaginalis G3]
gi|123472817|ref|XP_001319600.1|	-	3.7e-31	M60-like	-	Trichomonas vaginalis G3	>gi|123472817|ref|XP_001319600.1| Immuno-dominant variable surface antigen-like [Trichomonas vaginalis G3]
gi|123388126|ref|XP_001299523.1|	-	2.9e-30	M60-like	-	Trichomonas vaginalis G3	>gi|123388126|ref|XP_001299523.1| Immuno-dominant variable surface antigen-like [Trichomonas vaginalis G3]
gi|228942778|ref|ZP_04105302.1|	-	1.1e-29	M60-like	-	Bacillus thuringiensis serovar berliner ATCC 10792	>gi|228942778|ref|ZP_04105302.1| Fibronectin type III domain protein [Bacillus thuringiensis serovar berliner ATCC 10792]
gi|126649195|ref|XP_001388270.1|	-	1.6e-29	M60-like	2.3e-13	Cryptosporidium parvum Iowa II	>gi|126649195|ref|XP_001388270.1| hypothetical protein [Cryptosporidium parvum Iowa II]
gi|228939033|ref|ZP_04101632.1|	-	2.4e-29	M60-like	-	Bacillus thuringiensis serovar berliner ATCC 10792	>gi|228939033|ref|ZP_04101632.1| Fibronectin type III domain protein [Bacillus thuringiensis serovar berliner ATCC 10792]
gi|239754750|ref|XP_002346094.1|	-	5.9e-29	M60-like	5.2e-155	Homo sapiens	>gi|239754750|ref|XP_002346094.1| PREDICTED: similar to FAM115A protein [Homo sapiens]
gi|255691954|ref|ZP_05415629.1|	-	1e-28	M60-like	-	Bacteroides finegoldii DSM 17565	>gi|255691954|ref|ZP_05415629.1| conserved hypothetical protein [Bacteroides finegoldii DSM 17565]
gi|26553774|ref|NP_757708.1|	-	4e-28	M60-like	-	Mycoplasma penetrans HF-2	>gi|26553774|ref|NP_757708.1| integral membrane protein [Mycoplasma penetrans HF-2]
gi|260170962|ref|ZP_05757374.1|	-	1.4e-27	M60-like	-	Bacteroides sp. D2	>gi|260170962|ref|ZP_05757374.1| hypothetical protein BacD2_03774 [Bacteroides sp. D2]
gi|167386304|ref|XP_001737701.1|	-	2.5e-25	M60-like	-	Entamoeba dispar SAW760	>gi|167386304|ref|XP_001737701.1| antigenic protein NP1 [Entamoeba dispar SAW760]
gi|67478183|ref|XP_654508.1|	-	5.9e-25	M60-like	-	Entamoeba histolytica HM-1:IMSS	>gi|67478183|ref|XP_654508.1| immuno-dominant variable surface antigen [Entamoeba histolytica HM-1:IMSS]
gi|253567674|ref|ZP_04845085.1|	-	2.6e-24	M60-like	3e-285	Bacteroides sp. 1_1_6	>gi|253567674|ref|ZP_04845085.1| coagulation factor 5/8 type [Bacteroides sp. 1_1_6]
gi|29345687|ref|NP_809190.1|	-	2.6e-24	M60-like	3e-285	Bacteroides thetaiotaomicron VPI-5482	>gi|29345687|ref|NP_809190.1| hypothetical protein BT_0277 [Bacteroides thetaiotaomicron VPI-5482]
gi|228975707|ref|ZP_04136244.1|	-	1.5e-23	M60-like	-	Bacillus thuringiensis serovar thuringiensis str. T01001	>gi|228975707|ref|ZP_04136244.1| Fibronectin type III domain protein [Bacillus thuringiensis serovar thuringiensis str. T01001]
gi|110802272|ref|YP_698600.1|	-	2.4e-23	M60-like	-	Clostridium perfringens SM101	>gi|110802272|ref|YP_698600.1| leucine rich repeat domain-containing protein [Clostridium perfringens SM101]
gi|123477742|ref|XP_001322037.1|	-	1.1e-22	M60-like	-	Trichomonas vaginalis G3	>gi|123477742|ref|XP_001322037.1| hypothetical protein [Trichomonas vaginalis G3]
gi|164687481|ref|ZP_02211509.1|	-	1.5e-22	M60-like	-	Clostridium bartlettii DSM 16795	>gi|164687481|ref|ZP_02211509.1| hypothetical protein CLOBAR_01122 [Clostridium bartlettii DSM 16795]
gi|164687480|ref|ZP_02211508.1|	-	2.2e-22	M60-like	-	Clostridium bartlettii DSM 16795	>gi|164687480|ref|ZP_02211508.1| hypothetical protein CLOBAR_01121 [Clostridium bartlettii DSM 16795]
gi|123489077|ref|XP_001325313.1|	-	3.6e-22	M60-like	-	Trichomonas vaginalis G3	>gi|123489077|ref|XP_001325313.1| hypothetical protein [Trichomonas vaginalis G3]
gi|110798644|ref|YP_695932.1|	-	9.3e-22	M60-like	-	Clostridium perfringens ATCC 13124	>gi|110798644|ref|YP_695932.1| F5/8 type C domain-containing protein [Clostridium perfringens ATCC 13124]
gi|18310263|ref|NP_562197.1|	-	9.3e-22	M60-like	-	Clostridium perfringens str. 13	>gi|18310263|ref|NP_562197.1| hypothetical protein CPE1281 [Clostridium perfringens str. 13]
gi|182624186|ref|ZP_02951972.1|	-	1.2e-21	M60-like	-	Clostridium perfringens D str. JGS1721	>gi|182624186|ref|ZP_02951972.1| F5/8 type C domain protein [Clostridium perfringens D str. JGS1721]
gi|168213022|ref|ZP_02638647.1|	-	1.4e-21	M60-like	-	Clostridium perfringens CPE str. F4969	>gi|168213022|ref|ZP_02638647.1| F5/8 type C domain protein [Clostridium perfringens CPE str. F4969]
gi|168217074|ref|ZP_02642699.1|	-	1.4e-21	M60-like	-	Clostridium perfringens NCTC 8239	>gi|168217074|ref|ZP_02642699.1| F5/8 type C domain protein [Clostridium perfringens NCTC 8239]
gi|168209602|ref|ZP_02635227.1|	-	2.1e-21	M60-like	-	Clostridium perfringens B str. ATCC 3626	>gi|168209602|ref|ZP_02635227.1| F5/8 type C domain protein [Clostridium perfringens B str. ATCC 3626]
gi|123495657|ref|XP_001326787.1|	-	3.7e-21	M60-like	-	Trichomonas vaginalis G3	>gi|123495657|ref|XP_001326787.1| hypothetical protein [Trichomonas vaginalis G3]
gi|229153251|ref|ZP_04281429.1|	-	2.5e-20	M60-like	-	Bacillus cereus m1550	>gi|229153251|ref|ZP_04281429.1| hypothetical protein bcere0011_47810 [Bacillus cereus m1550]
gi|161506065|ref|YP_001573177.1|	-	6e-20	M60-like	-	Salmonella enterica subsp. arizonae serovar 62:z4,z23:--	>gi|161506065|ref|YP_001573177.1| hypothetical protein SARI_04252 [Salmonella enterica subsp. arizonae serovar 62:z4,z23:--]
gi|168216089|ref|ZP_02641714.1|	-	5.2e-19	M60-like	-	Clostridium perfringens NCTC 8239	>gi|168216089|ref|ZP_02641714.1| discoidin domain protein [Clostridium perfringens NCTC 8239]
gi|123439325|ref|XP_001310435.1|	-	7.2e-19	M60-like	-	Trichomonas vaginalis G3	>gi|123439325|ref|XP_001310435.1| hypothetical protein [Trichomonas vaginalis G3]
gi|110801328|ref|YP_695519.1|	-	9.7e-19	M60-like	-	Clostridium perfringens ATCC 13124	>gi|110801328|ref|YP_695519.1| discoidin domain-containing protein [Clostridium perfringens ATCC 13124]
gi|123376493|ref|XP_001297964.1|	-	2.1e-18	M60-like	-	Trichomonas vaginalis G3	>gi|123376493|ref|XP_001297964.1| hypothetical protein [Trichomonas vaginalis G3]
gi|168205048|ref|ZP_02631053.1|	-	5.8e-18	M60-like	-	Clostridium perfringens E str. JGS1987	>gi|168205048|ref|ZP_02631053.1| discoidin domain protein [Clostridium perfringens E str. JGS1987]
gi|182625919|ref|ZP_02953684.1|	-	6.9e-18	M60-like	-	Clostridium perfringens D str. JGS1721	>gi|182625919|ref|ZP_02953684.1| discoidin domain protein [Clostridium perfringens D str. JGS1721]
gi|123471884|ref|XP_001319139.1|	-	1e-17	M60-like	-	Trichomonas vaginalis G3	>gi|123471884|ref|XP_001319139.1| hypothetical protein [Trichomonas vaginalis G3]
gi|169346923|ref|ZP_02865871.1|	-	1.1e-17	M60-like	-	Clostridium perfringens C str. JGS1495	>gi|169346923|ref|ZP_02865871.1| ABC transporter, permease protein [Clostridium perfringens C str. JGS1495]
gi|168211786|ref|ZP_02637411.1|	-	1.5e-17	M60-like	-	Clostridium perfringens B str. ATCC 3626	>gi|168211786|ref|ZP_02637411.1| discoidin domain protein [Clostridium perfringens B str. ATCC 3626]
gi|168212328|ref|ZP_02637953.1|	-	1.5e-17	M60-like	-	Clostridium perfringens CPE str. F4969	>gi|168212328|ref|ZP_02637953.1| discoidin domain protein [Clostridium perfringens CPE str. F4969]
gi|254517593|ref|ZP_05129649.1|	-	2.6e-17	M60-like	-	Clostridium sp. 7_2_43FAA	>gi|254517593|ref|ZP_05129649.1| leucine rich repeat domain-containing protein [Clostridium sp. 7_2_43FAA]
gi|123480102|ref|XP_001323206.1|	-	5.5e-17	M60-like	-	Trichomonas vaginalis G3	>gi|123480102|ref|XP_001323206.1| hypothetical protein [Trichomonas vaginalis G3]
gi|260831644|ref|XP_002610768.1|	-	6.1e-17	M60-like	5.7e-05	Branchiostoma floridae	>gi|260831644|ref|XP_002610768.1| hypothetical protein BRAFLDRAFT_91560 [Branchiostoma floridae]
gi|26553882|ref|NP_757816.1|	-	1.5e-16	M60-like	-	Mycoplasma penetrans HF-2	>gi|26553882|ref|NP_757816.1| hypothetical protein MYPE4300 [Mycoplasma penetrans HF-2]
gi|123493203|ref|XP_001326227.1|	-	2.2e-16	M60-like	-	Trichomonas vaginalis G3	>gi|123493203|ref|XP_001326227.1| hypothetical protein [Trichomonas vaginalis G3]
gi|154497181|ref|ZP_02035877.1|	-	1.6e-15	M60-like	-	Bacteroides capillosus ATCC 29799	>gi|154497181|ref|ZP_02035877.1| hypothetical protein BACCAP_01474 [Bacteroides capillosus ATCC 29799]
gi|123469025|ref|XP_001317727.1|	-	2.1e-15	M60-like	-	Trichomonas vaginalis G3	>gi|123469025|ref|XP_001317727.1| hypothetical protein [Trichomonas vaginalis G3]
gi|152988123|ref|YP_001346070.1|	-	7.7e-15	M60-like	-	Pseudomonas aeruginosa PA7	>gi|152988123|ref|YP_001346070.1| hypothetical protein PSPA7_0675 [Pseudomonas aeruginosa PA7]
gi|29349680|ref|NP_813183.1|	-	7.8e-15	M60-like	-	Bacteroides thetaiotaomicron VPI-5482	>gi|29349680|ref|NP_813183.1| hypothetical protein BT_4272 [Bacteroides thetaiotaomicron VPI-5482]
gi|253569949|ref|ZP_04847358.1|	-	8.7e-15	M60-like	-	Bacteroides sp. 1_1_6	>gi|253569949|ref|ZP_04847358.1| conserved hypothetical protein [Bacteroides sp. 1_1_6]
gi|170725416|ref|YP_001759442.1|	-	8.7e-15	M60-like	-	Shewanella woodyi ATCC 51908	>gi|170725416|ref|YP_001759442.1| hypothetical protein Swoo_1054 [Shewanella woodyi ATCC 51908]
gi|107099558|ref|ZP_01363476.1|	-	1.1e-14	M60-like	-	Pseudomonas aeruginosa PACS2	>gi|107099558|ref|ZP_01363476.1| hypothetical protein PaerPA_01000570 [Pseudomonas aeruginosa PACS2]
gi|116054298|ref|YP_788743.1|	-	1.1e-14	M60-like	-	Pseudomonas aeruginosa UCBPP-PA14	>gi|116054298|ref|YP_788743.1| hypothetical protein PA14_07430 [Pseudomonas aeruginosa UCBPP-PA14]
gi|254237212|ref|ZP_04930535.1|	-	1.3e-14	M60-like	-	Pseudomonas aeruginosa C3719	>gi|254237212|ref|ZP_04930535.1| hypothetical protein PACG_03268 [Pseudomonas aeruginosa C3719]
gi|218889313|ref|YP_002438177.1|	-	1.3e-14	M60-like	-	Pseudomonas aeruginosa LESB58	>gi|218889313|ref|YP_002438177.1| hypothetical protein PLES_05691 [Pseudomonas aeruginosa LESB58]
gi|15595769|ref|NP_249263.1|	-	1.3e-14	M60-like	-	Pseudomonas aeruginosa PAO1	>gi|15595769|ref|NP_249263.1| hypothetical protein PA0572 [Pseudomonas aeruginosa PAO1]
gi|254243664|ref|ZP_04936986.1|	-	2.7e-14	M60-like	-	Pseudomonas aeruginosa 2192	>gi|254243664|ref|ZP_04936986.1| hypothetical protein PA2G_04490 [Pseudomonas aeruginosa 2192]
gi|24372035|ref|NP_716077.1|	-	3e-14	M60-like	-	Shewanella oneidensis MR-1	>gi|24372035|ref|NP_716077.1| hypothetical protein SO_0440 [Shewanella oneidensis MR-1]
gi|123472819|ref|XP_001319601.1|	-	4.8e-14	M60-like	-	Trichomonas vaginalis G3	>gi|123472819|ref|XP_001319601.1| Immuno-dominant variable surface antigen-like [Trichomonas vaginalis G3]
gi|154420390|ref|XP_001583210.1|	0.36	9.7e-14	M60-like	-	Trichomonas vaginalis G3	>gi|154420390|ref|XP_001583210.1| F5/8 type C domain containing protein [Trichomonas vaginalis G3]
gi|126172670|ref|YP_001048819.1|	-	2.1e-13	M60-like	-	Shewanella baltica OS155	>gi|126172670|ref|YP_001048819.1| hypothetical protein Sbal_0418 [Shewanella baltica OS155]
gi|113968787|ref|YP_732580.1|	-	3.7e-13	M60-like	-	Shewanella sp. MR-4	>gi|113968787|ref|YP_732580.1| hypothetical protein Shewmr4_0443 [Shewanella sp. MR-4]
gi|114049073|ref|YP_739623.1|	-	3.8e-13	M60-like	-	Shewanella sp. MR-7	>gi|114049073|ref|YP_739623.1| hypothetical protein Shewmr7_3586 [Shewanella sp. MR-7]
gi|254228999|ref|ZP_04922420.1|	-	4.4e-13	M60-like	-	Vibrio sp. Ex25	>gi|254228999|ref|ZP_04922420.1| conserved hypothetical protein [Vibrio sp. Ex25]
gi|117918896|ref|YP_868088.1|	-	7.2e-13	M60-like	-	Shewanella sp. ANA-3	>gi|117918896|ref|YP_868088.1| hypothetical protein Shewana3_0439 [Shewanella sp. ANA-3]
gi|91225245|ref|ZP_01260413.1|	-	8.4e-13	M60-like	-	Vibrio alginolyticus 12G01	>gi|91225245|ref|ZP_01260413.1| hypothetical protein V12G01_20798 [Vibrio alginolyticus 12G01]
gi|160877142|ref|YP_001556458.1|	-	1e-12	M60-like	-	Shewanella baltica OS195	>gi|160877142|ref|YP_001556458.1| hypothetical protein Sbal195_4038 [Shewanella baltica OS195]
gi|153002422|ref|YP_001368103.1|	-	1.1e-12	M60-like	-	Shewanella baltica OS185	>gi|153002422|ref|YP_001368103.1| hypothetical protein Shew185_3916 [Shewanella baltica OS185]
gi|261253292|ref|ZP_05945865.1|	-	1.2e-12	M60-like	-	Vibrio orientalis CIP 102891	>gi|261253292|ref|ZP_05945865.1| hypothetical protein VIA_003317 [Vibrio orientalis CIP 102891]
gi|262394739|ref|YP_003286593.1|	-	1.2e-12	M60-like	-	Vibrio sp. Ex25	>gi|262394739|ref|YP_003286593.1| hypothetical protein VEA_003968 [Vibrio sp. Ex25]
gi|182625488|ref|ZP_02953260.1|	-	2.3e-12	M60-like	-	Clostridium perfringens D str. JGS1721	>gi|182625488|ref|ZP_02953260.1| discoidin domain protein [Clostridium perfringens D str. JGS1721]
gi|127511854|ref|YP_001093051.1|	-	2.5e-12	M60-like	-	Shewanella loihica PV-4	>gi|127511854|ref|YP_001093051.1| hypothetical protein Shew_0921 [Shewanella loihica PV-4]
gi|217974991|ref|YP_002359742.1|	-	3.3e-12	M60-like	-	Shewanella baltica OS223	>gi|217974991|ref|YP_002359742.1| hypothetical protein Sbal223_3842 [Shewanella baltica OS223]
gi|37680519|ref|NP_935128.1|	-	3.5e-12	M60-like	-	Vibrio vulnificus YJ016	>gi|37680519|ref|NP_935128.1| hypothetical protein VV2335 [Vibrio vulnificus YJ016]
gi|153837333|ref|ZP_01990000.1|	-	3.7e-12	M60-like	-	Vibrio parahaemolyticus AQ3810	>gi|153837333|ref|ZP_01990000.1| conserved hypothetical protein [Vibrio parahaemolyticus AQ3810]
gi|188590139|ref|YP_001920091.1|	-	3.9e-12	M60-like	-	Clostridium botulinum E3 str. Alaska E43	>gi|188590139|ref|YP_001920091.1| fibronectin type III domain protein [Clostridium botulinum E3 str. Alaska E43]
gi|160914520|ref|ZP_02076735.1|	-	3.9e-12	M60-like	-	Eubacterium dolichum DSM 3991	>gi|160914520|ref|ZP_02076735.1| hypothetical protein EUBDOL_00526 [Eubacterium dolichum DSM 3991]
gi|269967643|ref|ZP_06181693.1|	-	5.7e-12	M60-like	-	Vibrio alginolyticus 40B	>gi|269967643|ref|ZP_06181693.1| hypothetical protein VMC_31230 [Vibrio alginolyticus 40B]
gi|119773533|ref|YP_926273.1|	-	7.9e-12	M60-like	-	Shewanella amazonensis SB2B	>gi|119773533|ref|YP_926273.1| hypothetical protein Sama_0393 [Shewanella amazonensis SB2B]
gi|251780698|ref|ZP_04823618.1|	-	9.2e-12	M60-like	-	Clostridium botulinum E1 str. 'BoNT E Beluga'	>gi|251780698|ref|ZP_04823618.1| fibronectin type III domain protein [Clostridium botulinum E1 str. 'BoNT E Beluga']
gi|260363799|ref|ZP_05776554.1|	-	1.4e-11	M60-like	-	Vibrio parahaemolyticus K5030	>gi|260363799|ref|ZP_05776554.1| hypothetical protein VparK_11235 [Vibrio parahaemolyticus K5030]
gi|260897917|ref|ZP_05906413.1|	-	1.4e-11	M60-like	-	Vibrio parahaemolyticus Peru-466	>gi|260897917|ref|ZP_05906413.1| hypothetical protein VparP_17696 [Vibrio parahaemolyticus Peru-466]
gi|28897776|ref|NP_797381.1|	-	1.4e-11	M60-like	-	Vibrio parahaemolyticus RIMD 2210633	>gi|28897776|ref|NP_797381.1| hypothetical protein VP1002 [Vibrio parahaemolyticus RIMD 2210633]
gi|258637553|ref|ZP_05730303.1|	-	1.6e-11	M60-like	-	Pantoea sp. At-9b	>gi|258637553|ref|ZP_05730303.1| hypothetical protein Pat9bDRAFT_3619 [Pantoea sp. At-9b]
gi|157960727|ref|YP_001500761.1|	-	1.8e-11	M60-like	-	Shewanella pealeana ATCC 700345	>gi|157960727|ref|YP_001500761.1| hypothetical protein Spea_0899 [Shewanella pealeana ATCC 700345]
gi|148977574|ref|ZP_01814153.1|	-	1.9e-11	M60-like	-	Vibrionales bacterium SWAT-3	>gi|148977574|ref|ZP_01814153.1| hypothetical protein VSWAT3_23194 [Vibrionales bacterium SWAT-3]
gi|262274170|ref|ZP_06051982.1|	-	2.5e-11	M60-like	-	Grimontia hollisae CIP 101886	>gi|262274170|ref|ZP_06051982.1| hypothetical protein VHA_001146 [Grimontia hollisae CIP 101886]
gi|260903452|ref|ZP_05911847.1|	-	2.7e-11	M60-like	-	Vibrio parahaemolyticus AQ4037	>gi|260903452|ref|ZP_05911847.1| hypothetical protein VparAQ_22344 [Vibrio parahaemolyticus AQ4037]
gi|27365438|ref|NP_760966.1|	-	6.6e-11	M60-like	-	Vibrio vulnificus CMCP6	>gi|27365438|ref|NP_760966.1| hypothetical protein VV1_2105 [Vibrio vulnificus CMCP6]
gi|167754747|ref|ZP_02426874.1|	-	7e-11	M60-like	-	Clostridium ramosum DSM 1402	>gi|167754747|ref|ZP_02426874.1| hypothetical protein CLORAM_00251 [Clostridium ramosum DSM 1402]
gi|237732773|ref|ZP_04563254.1|	-	7e-11	M60-like	-	Mollicutes bacterium D7	>gi|237732773|ref|ZP_04563254.1| conserved hypothetical protein [Mollicutes bacterium D7]
gi|254508538|ref|ZP_05120656.1|	-	8.7e-11	M60-like	-	Vibrio parahaemolyticus 16	>gi|254508538|ref|ZP_05120656.1| hypothetical protein VPMS16_1840 [Vibrio parahaemolyticus 16]
gi|123472060|ref|XP_001319226.1|	-	1.4e-10	M60-like	-	Trichomonas vaginalis G3	>gi|123472060|ref|XP_001319226.1| hypothetical protein [Trichomonas vaginalis G3]
gi|123499132|ref|XP_001327547.1|	-	2.7e-10	M60-like	-	Trichomonas vaginalis G3	>gi|123499132|ref|XP_001327547.1| hypothetical protein [Trichomonas vaginalis G3]
gi|210621328|ref|ZP_03292590.1|	-	5.4e-10	M60-like	-	Clostridium hiranonis DSM 13275	>gi|210621328|ref|ZP_03292590.1| hypothetical protein CLOHIR_00533 [Clostridium hiranonis DSM 13275]
gi|26553883|ref|NP_757817.1|	-	5.9e-10	M60-like	-	Mycoplasma penetrans HF-2	>gi|26553883|ref|NP_757817.1| putative integral membrane protein [Mycoplasma penetrans HF-2]
gi|167622891|ref|YP_001673185.1|	-	6.6e-10	M60-like	-	Shewanella halifaxensis HAW-EB4	>gi|167622891|ref|YP_001673185.1| hypothetical protein Shal_0951 [Shewanella halifaxensis HAW-EB4]
gi|153800508|ref|ZP_01955094.1|	-	7e-10	M60-like	-	Vibrio cholerae MZO-3	>gi|153800508|ref|ZP_01955094.1| conserved hypothetical protein [Vibrio cholerae MZO-3]
gi|266624902|ref|ZP_06117837.1|	-	1.5e-09	M60-like	-	Clostridium hathewayi DSM 13479	>gi|266624902|ref|ZP_06117837.1| coagulation factor 5/8 type domain protein [Clostridium hathewayi DSM 13479]
gi|83645797|ref|YP_434232.1|	-	2.8e-09	M60-like	-	Hahella chejuensis KCTC 2396	>gi|83645797|ref|YP_434232.1| hypothetical protein HCH_03041 [Hahella chejuensis KCTC 2396]
gi|86146434|ref|ZP_01064757.1|	-	3.2e-09	M60-like	-	Vibrio sp. MED222	>gi|86146434|ref|ZP_01064757.1| hypothetical protein MED222_12503 [Vibrio sp. MED222]
gi|218709052|ref|YP_002416673.1|	-	1.1e-08	M60-like	-	Vibrio splendidus LGP32	>gi|218709052|ref|YP_002416673.1| hypothetical protein VS_1058 [Vibrio splendidus LGP32]
gi|154415304|ref|XP_001580677.1|	-	1.3e-08	M60-like	-	Trichomonas vaginalis G3	>gi|154415304|ref|XP_001580677.1| hypothetical protein [Trichomonas vaginalis G3]
gi|257791565|ref|YP_003182171.1|	-	2e-08	M60-like	-	Eggerthella lenta DSM 2243	>gi|257791565|ref|YP_003182171.1| coagulation factor 5/8 type domain protein [Eggerthella lenta DSM 2243]
gi|282601177|ref|ZP_05981011.2|	-	3.3e-08	M60-like	-	Subdoligranulum variabile DSM 15176	>gi|282601177|ref|ZP_05981011.2| putative fibronectin type III domain protein [Subdoligranulum variabile DSM 15176]
gi|145953279|ref|ZP_01802287.1|	-	2.9e-07	M60-like	-	Clostridium difficile QCD-32g58	>gi|145953279|ref|ZP_01802287.1| hypothetical protein CdifQ_04003262 [Clostridium difficile QCD-32g58]
gi|167464170|ref|ZP_02329259.1|	2e-97	1e-18	enhancin	-	Paenibacillus larvae subsp. larvae BRL-230010	>gi|167464170|ref|ZP_02329259.1| enhancin family protein [Paenibacillus larvae subsp. larvae BRL-230010]
gi|238482345|ref|XP_002372411.1|	2.2e-272	5.5e-18	enhancin	-	Aspergillus flavus NRRL3357	>gi|238482345|ref|XP_002372411.1| viral-enhancing factor, putative [Aspergillus flavus NRRL3357]
gi|169765748|ref|XP_001817345.1|	3.3e-272	5.5e-18	enhancin	-	Aspergillus oryzae RIB40	>gi|169765748|ref|XP_001817345.1| hypothetical protein [Aspergillus oryzae RIB40]
gi|258571365|ref|XP_002544486.1|	8.9e-231	6.2e-18	enhancin	-	Uncinocarpus reesii 1704	>gi|258571365|ref|XP_002544486.1| hypothetical protein UREG_04003 [Uncinocarpus reesii 1704]
gi|226949386|ref|YP_002804477.1|	1.9e-243	2.3e-17	enhancin	-	Clostridium botulinum A2 str. Kyoto	>gi|226949386|ref|YP_002804477.1| viral enhancin protein [Clostridium botulinum A2 str. Kyoto]
gi|182626527|ref|ZP_02954276.1|	1.8e-101	2.4e-17	enhancin	-	Clostridium perfringens D str. JGS1721	>gi|182626527|ref|ZP_02954276.1| LRR adjacent family [Clostridium perfringens D str. JGS1721]
gi|153941402|ref|YP_001391397.1|	4e-250	5.9e-17	enhancin	-	Clostridium botulinum F str. Langeland	>gi|153941402|ref|YP_001391397.1| enhancing factor [Clostridium botulinum F str. Langeland]
gi|229174064|ref|ZP_04301600.1|	1.8e-153	1.3e-16	enhancin	-	Bacillus cereus MM3	>gi|229174064|ref|ZP_04301600.1| Metallprotease, enhancin [Bacillus cereus MM3]
gi|229116856|ref|ZP_04246240.1|	1.6e-152	1.6e-16	enhancin	-	Bacillus cereus Rock1-3	>gi|229116856|ref|ZP_04246240.1| Metallprotease, enhancin [Bacillus cereus Rock1-3]
gi|229097848|ref|ZP_04228801.1|	1.6e-152	1.6e-16	enhancin	-	Bacillus cereus Rock3-29	>gi|229097848|ref|ZP_04228801.1| Metallprotease, enhancin [Bacillus cereus Rock3-29]
gi|228922105|ref|ZP_04085415.1|	7.8e-149	1.7e-16	enhancin	-	Bacillus thuringiensis serovar huazhongensis BGSC 4BD1	>gi|228922105|ref|ZP_04085415.1| Metallprotease, enhancin [Bacillus thuringiensis serovar huazhongensis BGSC 4BD1]
gi|228986470|ref|ZP_04146606.1|	4.8e-152	2.1e-16	enhancin	-	Bacillus thuringiensis serovar tochigiensis BGSC 4Y1	>gi|228986470|ref|ZP_04146606.1| Metallprotease, enhancin [Bacillus thuringiensis serovar tochigiensis BGSC 4Y1]
gi|229145966|ref|ZP_04274345.1|	4.2e-122	2.5e-16	enhancin	-	Bacillus cereus BDRD-ST24	>gi|229145966|ref|ZP_04274345.1| Metallprotease, enhancin [Bacillus cereus BDRD-ST24]
gi|67078018|ref|YP_245638.1|	5.4e-121	2.6e-16	enhancin	-	Bacillus cereus E33L	>gi|67078018|ref|YP_245638.1| enhancin family protein [Bacillus cereus E33L]
gi|52142151|ref|YP_084679.1|	8.7e-153	2.7e-16	enhancin	-	Bacillus cereus E33L	>gi|52142151|ref|YP_084679.1| enhancin family protein [Bacillus cereus E33L]
gi|182626718|ref|ZP_02954459.1|	3.8e-88	4.3e-16	enhancin	-	Clostridium perfringens D str. JGS1721	>gi|182626718|ref|ZP_02954459.1| putative enhancin family protein [Clostridium perfringens D str. JGS1721]
gi|229128662|ref|ZP_04257640.1|	5e-150	5.4e-16	enhancin	-	Bacillus cereus BDRD-Cer4	>gi|229128662|ref|ZP_04257640.1| Metallprotease, enhancin [Bacillus cereus BDRD-Cer4]
gi|229110806|ref|ZP_04240369.1|	2.7e-152	5.5e-16	enhancin	-	Bacillus cereus Rock1-15	>gi|229110806|ref|ZP_04240369.1| Metallprotease, enhancin [Bacillus cereus Rock1-15]
gi|228959582|ref|ZP_04121263.1|	7e-151	6.2e-16	enhancin	-	Bacillus thuringiensis serovar pakistani str. T13001	>gi|228959582|ref|ZP_04121263.1| Metallprotease, enhancin [Bacillus thuringiensis serovar pakistani str. T13001]
gi|229103923|ref|ZP_04234601.1|	2.5e-147	7.1e-16	enhancin	-	Bacillus cereus Rock3-28	>gi|229103923|ref|ZP_04234601.1| Metallprotease, enhancin [Bacillus cereus Rock3-28]
gi|228915998|ref|ZP_04079571.1|	6.8e-151	8e-16	enhancin	-	Bacillus thuringiensis serovar pulsiensis BGSC 4CC1	>gi|228915998|ref|ZP_04079571.1| Metallprotease, enhancin [Bacillus thuringiensis serovar pulsiensis BGSC 4CC1]
gi|237795527|ref|YP_002863079.1|	1.9e-243	8.2e-16	enhancin	-	Clostridium botulinum Ba4 str. 657	>gi|237795527|ref|YP_002863079.1| enhancing factor [Clostridium botulinum Ba4 str. 657]
gi|168183768|ref|ZP_02618432.1|	3.2e-243	8.2e-16	enhancin	-	Clostridium botulinum Bf	>gi|168183768|ref|ZP_02618432.1| enhancing factor [Clostridium botulinum Bf]
gi|228979925|ref|ZP_04140245.1|	2.2e-151	8.3e-16	enhancin	-	Bacillus thuringiensis Bt407	>gi|228979925|ref|ZP_04140245.1| Metallprotease, enhancin [Bacillus thuringiensis Bt407]
gi|228940447|ref|ZP_04103016.1|	2.2e-151	8.3e-16	enhancin	-	Bacillus thuringiensis serovar berliner ATCC 10792	>gi|228940447|ref|ZP_04103016.1| Metallprotease, enhancin [Bacillus thuringiensis serovar berliner ATCC 10792]
gi|228973362|ref|ZP_04133950.1|	2.2e-151	8.3e-16	enhancin	-	Bacillus thuringiensis serovar thuringiensis str. T01001	>gi|228973362|ref|ZP_04133950.1| Metallprotease, enhancin [Bacillus thuringiensis serovar thuringiensis str. T01001]
gi|228928437|ref|ZP_04091477.1|	1.3e-151	8.4e-16	enhancin	-	Bacillus thuringiensis serovar pondicheriensis BGSC 4BA1	>gi|228928437|ref|ZP_04091477.1| Metallprotease, enhancin [Bacillus thuringiensis serovar pondicheriensis BGSC 4BA1]
gi|196038027|ref|ZP_03105337.1|	4.4e-151	8.5e-16	enhancin	-	Bacillus cereus NVH0597-99	>gi|196038027|ref|ZP_03105337.1| metallprotease, enhancin family [Bacillus cereus NVH0597-99]
gi|229122918|ref|ZP_04252126.1|	1.4e-151	1e-15	enhancin	-	Bacillus cereus 95/8201	>gi|229122918|ref|ZP_04252126.1| Metallprotease, enhancin [Bacillus cereus 95/8201]
gi|196035499|ref|ZP_03102903.1|	1.4e-151	1e-15	enhancin	-	Bacillus cereus W	>gi|196035499|ref|ZP_03102903.1| metallprotease, enhancin family [Bacillus cereus W]
gi|228947015|ref|ZP_04109312.1|	1.4e-151	1e-15	enhancin	-	Bacillus thuringiensis serovar monterrey BGSC 4AJ1	>gi|228947015|ref|ZP_04109312.1| Metallprotease, enhancin [Bacillus thuringiensis serovar monterrey BGSC 4AJ1]
gi|218904525|ref|YP_002452359.1|	4.6e-151	1.1e-15	enhancin	-	Bacillus cereus AH820	>gi|218904525|ref|YP_002452359.1| metallprotease, enhancin family [Bacillus cereus AH820]
gi|229092349|ref|ZP_04223521.1|	1.1e-150	1.1e-15	enhancin	-	Bacillus cereus Rock3-42	>gi|229092349|ref|ZP_04223521.1| Metallprotease, enhancin [Bacillus cereus Rock3-42]
gi|167631764|ref|ZP_02390091.1|	1.7e-150	1.1e-15	enhancin	-	Bacillus anthracis str. A0442	>gi|167631764|ref|ZP_02390091.1| metallprotease, enhancin family [Bacillus anthracis str. A0442]
gi|170684998|ref|ZP_02876223.1|	1.7e-150	1.1e-15	enhancin	-	Bacillus anthracis str. A0465	>gi|170684998|ref|ZP_02876223.1| metallprotease, enhancin family [Bacillus anthracis str. A0465]
gi|254685961|ref|ZP_05149820.1|	1.7e-150	1.1e-15	enhancin	-	Bacillus anthracis str. CNEVA-9066	>gi|254685961|ref|ZP_05149820.1| metallprotease, enhancin family protein [Bacillus anthracis str. CNEVA-9066]
gi|254742402|ref|ZP_05200087.1|	1.7e-150	1.1e-15	enhancin	-	Bacillus anthracis str. Kruger B	>gi|254742402|ref|ZP_05200087.1| metallprotease, enhancin family protein [Bacillus anthracis str. Kruger B]
gi|47528727|ref|YP_020076.1|	2.1e-150	1.1e-15	enhancin	-	Bacillus anthracis str. 'Ames Ancestor'	>gi|47528727|ref|YP_020076.1| enhancin family protein [Bacillus anthracis str. 'Ames Ancestor']
gi|177650073|ref|ZP_02933074.1|	2.1e-150	1.1e-15	enhancin	-	Bacillus anthracis str. A0174	>gi|177650073|ref|ZP_02933074.1| metallprotease, enhancin family [Bacillus anthracis str. A0174]
gi|167637408|ref|ZP_02395688.1|	2.1e-150	1.1e-15	enhancin	-	Bacillus anthracis str. A0193	>gi|167637408|ref|ZP_02395688.1| metallprotease, enhancin family [Bacillus anthracis str. A0193]
gi|229603590|ref|YP_002867605.1|	2.1e-150	1.1e-15	enhancin	-	Bacillus anthracis str. A0248	>gi|229603590|ref|YP_002867605.1| metallprotease, enhancin family [Bacillus anthracis str. A0248]
gi|170705162|ref|ZP_02895627.1|	2.1e-150	1.1e-15	enhancin	-	Bacillus anthracis str. A0389	>gi|170705162|ref|ZP_02895627.1| metallprotease, enhancin family [Bacillus anthracis str. A0389]
gi|165868828|ref|ZP_02213488.1|	2.1e-150	1.1e-15	enhancin	-	Bacillus anthracis str. A0488	>gi|165868828|ref|ZP_02213488.1| metallprotease, enhancin family [Bacillus anthracis str. A0488]
gi|30263349|ref|NP_845726.1|	2.1e-150	1.1e-15	enhancin	-	Bacillus anthracis str. Ames	>gi|30263349|ref|NP_845726.1| enhancin family protein [Bacillus anthracis str. Ames]
gi|254761261|ref|ZP_05213285.1|	2.1e-150	1.1e-15	enhancin	-	Bacillus anthracis str. Australia 94	>gi|254761261|ref|ZP_05213285.1| metallprotease, enhancin family protein [Bacillus anthracis str. Australia 94]
gi|227813782|ref|YP_002813791.1|	2.1e-150	1.1e-15	enhancin	-	Bacillus anthracis str. CDC 684	>gi|227813782|ref|YP_002813791.1| metallprotease, enhancin family [Bacillus anthracis str. CDC 684]
gi|49186195|ref|YP_029447.1|	2.1e-150	1.1e-15	enhancin	-	Bacillus anthracis str. Sterne	>gi|49186195|ref|YP_029447.1| enhancin family protein [Bacillus anthracis str. Sterne]
gi|254752748|ref|ZP_05204784.1|	2.1e-150	1.1e-15	enhancin	-	Bacillus anthracis str. Vollum	>gi|254752748|ref|ZP_05204784.1| metallprotease, enhancin family protein [Bacillus anthracis str. Vollum]
gi|254738432|ref|ZP_05196135.1|	2.1e-150	1.1e-15	enhancin	-	Bacillus anthracis str. Western North America USA6153	>gi|254738432|ref|ZP_05196135.1| metallprotease, enhancin family protein [Bacillus anthracis str. Western North America USA6153]
gi|190565011|ref|ZP_03017932.1|	2.1e-150	1.1e-15	enhancin	-	Bacillus anthracis Tsiankovskii-I	>gi|190565011|ref|ZP_03017932.1| metallprotease, enhancin family [Bacillus anthracis Tsiankovskii-I]
gi|65320678|ref|ZP_00393637.1|	3.7e-150	1.1e-15	enhancin	-	Bacillus anthracis str. A2012	>gi|65320678|ref|ZP_00393637.1| hypothetical protein Bant_01004104 [Bacillus anthracis str. A2012]
gi|254723364|ref|ZP_05185152.1|	2.1e-149	1.1e-15	enhancin	-	Bacillus anthracis str. A1055	>gi|254723364|ref|ZP_05185152.1| metallprotease, enhancin family protein [Bacillus anthracis str. A1055]
gi|229047048|ref|ZP_04192671.1|	1.7e-151	1.2e-15	enhancin	-	Bacillus cereus AH676	>gi|229047048|ref|ZP_04192671.1| Metallprotease, enhancin [Bacillus cereus AH676]
gi|228934670|ref|ZP_04097503.1|	3.1e-150	1.3e-15	enhancin	-	Bacillus thuringiensis serovar andalousiensis BGSC 4AW1	>gi|228934670|ref|ZP_04097503.1| Metallprotease, enhancin [Bacillus thuringiensis serovar andalousiensis BGSC 4AW1]
gi|49479004|ref|YP_037494.1|	3.1e-150	1.3e-15	enhancin	-	Bacillus thuringiensis serovar konkukian str. 97-27	>gi|49479004|ref|YP_037494.1| enhancin family protein [Bacillus thuringiensis serovar konkukian str. 97-27]
gi|270489038|ref|ZP_06206112.1|	8.3e-171	1.5e-15	enhancin	-	Yersinia pestis KIM D27	>gi|270489038|ref|ZP_06206112.1| viral enhancin protein [Yersinia pestis KIM D27]
gi|170756226|ref|YP_001781652.1|	2.5e-242	1.8e-15	enhancin	-	Clostridium botulinum B1 str. Okra	>gi|170756226|ref|YP_001781652.1| enhancing factor [Clostridium botulinum B1 str. Okra]
gi|229179668|ref|ZP_04307018.1|	1.9e-152	2.1e-15	enhancin	-	Bacillus cereus 172560W	>gi|229179668|ref|ZP_04307018.1| Metallprotease, enhancin [Bacillus cereus 172560W]
gi|229080599|ref|ZP_04213119.1|	3.3e-152	2.2e-15	enhancin	-	Bacillus cereus Rock4-2	>gi|229080599|ref|ZP_04213119.1| Metallprotease, enhancin [Bacillus cereus Rock4-2]
gi|229191487|ref|ZP_04318470.1|	3.3e-152	2.3e-15	enhancin	-	Bacillus cereus ATCC 10876	>gi|229191487|ref|ZP_04318470.1| Metallprotease, enhancin [Bacillus cereus ATCC 10876]
gi|229070836|ref|ZP_04204064.1|	1.6e-152	3.3e-15	enhancin	-	Bacillus cereus F65185	>gi|229070836|ref|ZP_04204064.1| Metallprotease, enhancin [Bacillus cereus F65185]
gi|206969073|ref|ZP_03230028.1|	9e-152	3.4e-15	enhancin	-	Bacillus cereus AH1134	>gi|206969073|ref|ZP_03230028.1| metallprotease, enhancin family [Bacillus cereus AH1134]
gi|218235717|ref|YP_002368097.1|	2.3e-150	3.4e-15	enhancin	-	Bacillus cereus B4264	>gi|218235717|ref|YP_002368097.1| metallprotease, enhancin family [Bacillus cereus B4264]
gi|166213959|ref|ZP_02239994.1|	5.8e-250	4.1e-15	enhancin	-	Yersinia pestis biovar Antiqua str. B42003004	>gi|166213959|ref|ZP_02239994.1| viral enhancin protein [Yersinia pestis biovar Antiqua str. B42003004]
gi|165926778|ref|ZP_02222610.1|	5.8e-250	4.1e-15	enhancin	-	Yersinia pestis biovar Orientalis str. F1991016	>gi|165926778|ref|ZP_02222610.1| viral enhancin protein [Yersinia pestis biovar Orientalis str. F1991016]
gi|167419321|ref|ZP_02311074.1|	5.8e-250	4.1e-15	enhancin	-	Yersinia pestis biovar Orientalis str. MG05-1020	>gi|167419321|ref|ZP_02311074.1| viral enhancin protein [Yersinia pestis biovar Orientalis str. MG05-1020]
gi|51594746|ref|YP_068937.1|	1.3e-259	4.3e-15	enhancin	-	Yersinia pseudotuberculosis IP 32953	>gi|51594746|ref|YP_068937.1| enhancing factor [Yersinia pseudotuberculosis IP 32953]
gi|170026047|ref|YP_001722552.1|	2.8e-258	4.3e-15	enhancin	-	Yersinia pseudotuberculosis YPIII	>gi|170026047|ref|YP_001722552.1| peptidase M60 viral enhancin protein [Yersinia pseudotuberculosis YPIII]
gi|153947720|ref|YP_001402703.1|	2.9e-258	4.3e-15	enhancin	-	Yersinia pseudotuberculosis IP 31758	>gi|153947720|ref|YP_001402703.1| viral enhancin protein [Yersinia pseudotuberculosis IP 31758]
gi|186893753|ref|YP_001870865.1|	2e-257	4.3e-15	enhancin	-	Yersinia pseudotuberculosis PB1/+	>gi|186893753|ref|YP_001870865.1| peptidase M60 viral enhancin protein [Yersinia pseudotuberculosis PB1/+]
gi|162418142|ref|YP_001605310.1|	5.7e-257	4.3e-15	enhancin	-	Yersinia pestis Angola	>gi|162418142|ref|YP_001605310.1| enhancing factor [Yersinia pestis Angola]
gi|108809932|ref|YP_653848.1|	5.7e-257	4.3e-15	enhancin	-	Yersinia pestis Antiqua	>gi|108809932|ref|YP_653848.1| enhancing factor [Yersinia pestis Antiqua]
gi|166010456|ref|ZP_02231354.1|	5.7e-257	4.3e-15	enhancin	-	Yersinia pestis biovar Antiqua str. E1979001	>gi|166010456|ref|ZP_02231354.1| viral enhancin protein [Yersinia pestis biovar Antiqua str. E1979001]
gi|167402512|ref|ZP_02307965.1|	5.7e-257	4.3e-15	enhancin	-	Yersinia pestis biovar Antiqua str. UG05-0454	>gi|167402512|ref|ZP_02307965.1| viral enhancin protein [Yersinia pestis biovar Antiqua str. UG05-0454]
gi|167426137|ref|ZP_02317890.1|	5.7e-257	4.3e-15	enhancin	-	Yersinia pestis biovar Mediaevalis str. K1973002	>gi|167426137|ref|ZP_02317890.1| viral enhancin protein [Yersinia pestis biovar Mediaevalis str. K1973002]
gi|229842288|ref|ZP_04462443.1|	5.7e-257	4.3e-15	enhancin	-	Yersinia pestis biovar Orientalis str. India 195	>gi|229842288|ref|ZP_04462443.1| Enhancing factor [Yersinia pestis biovar Orientalis str. India 195]
gi|165936371|ref|ZP_02224939.1|	5.7e-257	4.3e-15	enhancin	-	Yersinia pestis biovar Orientalis str. IP275	>gi|165936371|ref|ZP_02224939.1| viral enhancin protein [Yersinia pestis biovar Orientalis str. IP275]
gi|229840207|ref|ZP_04460366.1|	5.7e-257	4.3e-15	enhancin	-	Yersinia pestis biovar Orientalis str. PEXU2	>gi|229840207|ref|ZP_04460366.1| Enhancing factor [Yersinia pestis biovar Orientalis str. PEXU2]
gi|150260616|ref|ZP_01917344.1|	5.7e-257	4.3e-15	enhancin	-	Yersinia pestis CA88-4125	>gi|150260616|ref|ZP_01917344.1| enhancin [Yersinia pestis CA88-4125]
gi|167470646|ref|ZP_02335350.1|	5.7e-257	4.3e-15	enhancin	-	Yersinia pestis FV-1	>gi|167470646|ref|ZP_02335350.1| enhancing factor (viral) [Yersinia pestis FV-1]
gi|108813490|ref|YP_649257.1|	5.7e-257	4.3e-15	enhancin	-	Yersinia pestis Nepal516	>gi|108813490|ref|YP_649257.1| enhancing factor [Yersinia pestis Nepal516]
gi|229903974|ref|ZP_04519087.1|	5.7e-257	4.3e-15	enhancin	-	Yersinia pestis Nepal516	>gi|229903974|ref|ZP_04519087.1| Enhancing factor [Yersinia pestis Nepal516]
gi|229836598|ref|ZP_04456764.1|	5.7e-257	4.3e-15	enhancin	-	Yersinia pestis Pestoides A	>gi|229836598|ref|ZP_04456764.1| Enhancing factor [Yersinia pestis Pestoides A]
gi|145600880|ref|YP_001164956.1|	5.7e-257	4.3e-15	enhancin	-	Yersinia pestis Pestoides F	>gi|145600880|ref|YP_001164956.1| enhancing factor [Yersinia pestis Pestoides F]
gi|45440347|ref|NP_991886.1|	5.8e-257	4.3e-15	enhancin	-	Yersinia pestis biovar Microtus str. 91001	>gi|45440347|ref|NP_991886.1| enhancing factor [Yersinia pestis biovar Microtus str. 91001]
gi|218927543|ref|YP_002345418.1|	5.8e-257	4.3e-15	enhancin	-	Yersinia pestis CO92	>gi|218927543|ref|YP_002345418.1| enhancing factor (viral) [Yersinia pestis CO92]
gi|22124511|ref|NP_667934.1|	5.8e-257	4.3e-15	enhancin	-	Yersinia pestis KIM	>gi|22124511|ref|NP_667934.1| enhancing factor [Yersinia pestis KIM]
gi|30021488|ref|NP_833119.1|	8e-149	4.6e-15	enhancin	-	Bacillus cereus ATCC 14579	>gi|30021488|ref|NP_833119.1| enhancin [Bacillus cereus ATCC 14579]
gi|228953665|ref|ZP_04115705.1|	3e-151	4.9e-15	enhancin	-	Bacillus thuringiensis serovar kurstaki str. T03a001	>gi|228953665|ref|ZP_04115705.1| Metallprotease, enhancin [Bacillus thuringiensis serovar kurstaki str. T03a001]
gi|238763185|ref|ZP_04624151.1|	2.1e-111	1.2e-14	enhancin	-	Yersinia kristensenii ATCC 33638	>gi|238763185|ref|ZP_04624151.1| Enhancing factor (Viral) [Yersinia kristensenii ATCC 33638]
gi|166240863|ref|ZP_02240735.1|	2.6e-50	1.6e-14	enhancin	-	Paenibacillus larvae subsp. larvae BRL-230010	>gi|166240863|ref|ZP_02240735.1| enhancin family protein [Paenibacillus larvae subsp. larvae BRL-230010]
gi|9631032|ref|NP_047702.1|	5.7e-257	8.5e-13	enhancin	-	Lymantria dispar MNPV	>gi|9631032|ref|NP_047702.1| viral enhancing factor 1 [Lymantria dispar MNPV]
gi|164519347|ref|YP_001649134.1|	1.2e-266	1.2e-12	enhancin	-	Helicoverpa armigera granulovirus	>gi|164519347|ref|YP_001649134.1| enhancin-2 [Helicoverpa armigera granulovirus]
gi|164519348|ref|YP_001649135.1|	1.2e-250	1.7e-12	enhancin	-	Helicoverpa armigera granulovirus	>gi|164519348|ref|YP_001649135.1| enhancin-3 [Helicoverpa armigera granulovirus]
gi|9635402|ref|NP_059300.1|	1e-272	2.7e-12	enhancin	-	Xestia c-nigrum granulovirus	>gi|9635402|ref|NP_059300.1| ORF152 [Xestia c-nigrum granulovirus]
gi|204927328|ref|ZP_03218530.1|	9.1e-149	1.4e-11	enhancin	-	Salmonella enterica subsp. enterica serovar Javiana str. GA_MM04042433	>gi|204927328|ref|ZP_03218530.1| viral enhancin protein [Salmonella enterica subsp. enterica serovar Javiana str. GA_MM04042433]
gi|9635404|ref|NP_059302.1|	6.9e-250	2.6e-11	enhancin	-	Xestia c-nigrum granulovirus	>gi|9635404|ref|NP_059302.1| ORF154 [Xestia c-nigrum granulovirus]
gi|194735270|ref|YP_002113233.1|	5.3e-150	3.8e-11	enhancin	-	Salmonella enterica subsp. enterica serovar Schwarzengrund str. CVM19633	>gi|194735270|ref|YP_002113233.1| viral enhancin protein [Salmonella enterica subsp. enterica serovar Schwarzengrund str. CVM19633]
gi|168234987|ref|ZP_02660045.1|	5.3e-150	3.8e-11	enhancin	-	Salmonella enterica subsp. enterica serovar Schwarzengrund str. SL480	>gi|168234987|ref|ZP_02660045.1| viral enhancin protein [Salmonella enterica subsp. enterica serovar Schwarzengrund str. SL480]
gi|198246109|ref|YP_002214171.1|	7.7e-149	1.5e-10	enhancin	-	Salmonella enterica subsp. enterica serovar Dublin str. CT_02021853	>gi|198246109|ref|YP_002214171.1| viral enhancin protein [Salmonella enterica subsp. enterica serovar Dublin str. CT_02021853]
gi|207855727|ref|YP_002242378.1|	7.3e-148	1.5e-10	enhancin	-	Salmonella enterica subsp. enterica serovar Enteritidis str. P125109	>gi|207855727|ref|YP_002242378.1| putative viral enhancing factor [Salmonella enterica subsp. enterica serovar Enteritidis str. P125109]
gi|30387262|ref|NP_848341.1|	1.4e-117	9e-10	enhancin	-	Choristoneura fumiferana MNPV	>gi|30387262|ref|NP_848341.1| enhancin-like [Choristoneura fumiferana MNPV]
gi|228861612|ref|YP_002854632.1|	1.1e-163	3.5e-09	enhancin	-	Euproctis pseudoconspersa nucleopolyhedrovirus	>gi|228861612|ref|YP_002854632.1| vef [Euproctis pseudoconspersa nucleopolyhedrovirus]
gi|260661197|ref|ZP_05862111.1|	1e-56	2.2e-08	enhancin	-	Lactobacillus jensenii 115-3-CHN	>gi|260661197|ref|ZP_05862111.1| enhancing factor [Lactobacillus jensenii 115-3-CHN]
gi|256850983|ref|ZP_05556372.1|	2.1e-56	3.7e-08	enhancin	-	Lactobacillus jensenii 27-2-CHN	>gi|256850983|ref|ZP_05556372.1| enhancin family protein [Lactobacillus jensenii 27-2-CHN]
gi|282932063|ref|ZP_06337521.1|	2.3e-56	8.3e-08	enhancin	-	Lactobacillus jensenii 208-1	>gi|282932063|ref|ZP_06337521.1| putative enhancing factor [Lactobacillus jensenii 208-1]
gi|9631127|ref|NP_047797.1|	7.6e-251	3e-07	enhancin	-	Lymantria dispar MNPV	>gi|9631127|ref|NP_047797.1| viral enhancing factor 2 [Lymantria dispar MNPV]
gi|20069968|ref|NP_613172.1|	1e-245	7.6e-06	enhancin	-	Mamestra configurata NPV-A	>gi|20069968|ref|NP_613172.1| viral enhancing factor VEF [Mamestra configurata NPV-A]
gi|90592793|ref|YP_529746.1|	8.5e-176	1.3e-05	enhancin	-	Agrotis segetum nucleopolyhedrovirus	>gi|90592793|ref|YP_529746.1| VEF-2 [Agrotis segetum nucleopolyhedrovirus]
gi|215401313|ref|YP_002332617.1|	2.1e-245	1.7e-05	enhancin	-	Helicoverpa armigera multiple nucleopolyhedrovirus	>gi|215401313|ref|YP_002332617.1| putative viral enhancing factor [Helicoverpa armigera multiple nucleopolyhedrovirus]
gi|22549490|ref|NP_689263.1|	7.1e-247	2.2e-05	enhancin	-	Mamestra configurata NPV-B	>gi|22549490|ref|NP_689263.1| putative viral enhancing factor [Mamestra configurata NPV-B]
gi|67623815|ref|XP_668190.1|	-	0.00015	-	-	Cryptosporidium hominis TU502	>gi|67623815|ref|XP_668190.1| hypothetical protein [Cryptosporidium hominis TU502]
gi|229555492|ref|ZP_04443281.1|	4.9e-88	0.00016	enhancin	-	Listeria grayi DSM 20601	>gi|229555492|ref|ZP_04443281.1| enhancin family protein [Listeria grayi DSM 20601]
gi|123509636|ref|XP_001329906.1|	-	0.0015	-	-	Trichomonas vaginalis G3	>gi|123509636|ref|XP_001329906.1| hypothetical protein [Trichomonas vaginalis G3]
gi|209170966|ref|YP_002268112.1|	3.6e-166	0.0048	enhancin	-	Agrotis ipsilon multiple nucleopolyhedrovirus	>gi|209170966|ref|YP_002268112.1| agip82 [Agrotis ipsilon multiple nucleopolyhedrovirus]
gi|221065816|ref|ZP_03541921.1|	-	0.011	removed	-	Comamonas testosteroni KF-1	>gi|221065816|ref|ZP_03541921.1| conserved hypothetical protein [Comamonas testosteroni KF-1]
gi|90592792|ref|YP_529745.1|	1.2e-232	0.018	enhancin	-	Agrotis segetum nucleopolyhedrovirus	>gi|90592792|ref|YP_529745.1| VEF-1 [Agrotis segetum nucleopolyhedrovirus]
gi|164519359|ref|YP_001649146.1|	4.9e-253	0.05	enhancin	-	Helicoverpa armigera granulovirus	>gi|164519359|ref|YP_001649146.1| enhancin-4 [Helicoverpa armigera granulovirus]
gi|125975287|ref|YP_001039197.1|	-	0.077	-	-	Clostridium thermocellum ATCC 27405	>gi|125975287|ref|YP_001039197.1| carbohydrate-binding, CenC-like protein [Clostridium thermocellum ATCC 27405]
gi|220928324|ref|YP_002505233.1|	-	0.083	-	-	Clostridium cellulolyticum H10	>gi|220928324|ref|YP_002505233.1| carbohydrate-binding, CenC-like protein [Clostridium cellulolyticum H10]
gi|281419277|ref|ZP_06250293.1|	-	0.13	removed	-	Clostridium thermocellum JW20	>gi|281419277|ref|ZP_06250293.1| Carbohydrate-binding CenC domain protein [Clostridium thermocellum JW20]
gi|9635416|ref|NP_059314.1|	2.7e-258	0.14	enhancin	-	Xestia c-nigrum granulovirus	>gi|9635416|ref|NP_059314.1| ORF166 [Xestia c-nigrum granulovirus]
gi|256003053|ref|ZP_05428045.1|	-	0.18	-	-	Clostridium thermocellum DSM 2360	>gi|256003053|ref|ZP_05428045.1| Carbohydrate-binding CenC domain protein [Clostridium thermocellum DSM 2360]
gi|50119873|ref|YP_049040.1|	-	1.4	-	-	Pectobacterium atrosepticum SCRI1043	>gi|50119873|ref|YP_049040.1| putative avirulence protein [Pectobacterium atrosepticum SCRI1043]
gi|261820361|ref|YP_003258467.1|	-	1.4	-	-	Pectobacterium wasabiae WPP163	>gi|261820361|ref|YP_003258467.1| putative avirulence protein [Pectobacterium wasabiae WPP163]
gi|253687214|ref|YP_003016404.1|	-	1.9	-	-	Pectobacterium carotovorum subsp. carotovorum PC1	>gi|253687214|ref|YP_003016404.1| putative avirulence protein [Pectobacterium carotovorum subsp. carotovorum PC1]
gi|156717862|ref|NP_001096471.1|	-	2.2	-	-	Xenopus (Silurana) tropicalis	>gi|156717862|ref|NP_001096471.1| zinc finger, MYND domain containing 11 [Xenopus (Silurana) tropicalis]
gi|146303540|ref|YP_001190856.1|	-	3.1	removed	-	Metallosphaera sedula DSM 5348	>gi|146303540|ref|YP_001190856.1| alkyl hydroperoxide reductase/ Thiol specific antioxidant/ Mal allergen [Metallosphaera sedula DSM 5348]
gi|114567832|ref|YP_754986.1|	-	3.2	-	-	Syntrophomonas wolfei subsp. wolfei str. Goettingen	>gi|114567832|ref|YP_754986.1| 30S ribosomal protein S17 [Syntrophomonas wolfei subsp. wolfei str. Goettingen]
gi|109068689|ref|XP_001093192.1|	-	3.3	-	6.3e-19	Macaca mulatta	>gi|109068689|ref|XP_001093192.1| PREDICTED: similar to experimental autoimmune prostatitis antigen 2 [Macaca mulatta]
gi|260102309|ref|ZP_05752546.1|	-	3.7	removed	-	Lactobacillus helveticus DSM 20075	>gi|260102309|ref|ZP_05752546.1| bacteriocin helveticin-J [Lactobacillus helveticus DSM 20075]
gi|227894338|ref|ZP_04012143.1|	-	3.7	removed	-	Lactobacillus ultunensis DSM 16047	>gi|227894338|ref|ZP_04012143.1| bacteriocin helveticin-J [Lactobacillus ultunensis DSM 16047]
gi|227328418|ref|ZP_03832442.1|	-	3.9	-	-	Pectobacterium carotovorum subsp. carotovorum WPP14	>gi|227328418|ref|ZP_03832442.1| putative avirulence protein [Pectobacterium carotovorum subsp. carotovorum WPP14]
gi|227113644|ref|ZP_03827300.1|	-	4.4	-	-	Pectobacterium carotovorum subsp. brasiliensis PBR1692	>gi|227113644|ref|ZP_03827300.1| putative avirulence protein [Pectobacterium carotovorum subsp. brasiliensis PBR1692]
gi|260597449|ref|YP_003210020.1|	-	6.5	removed	-	Cronobacter turicensis	>gi|260597449|ref|YP_003210020.1| Flagellar P-ring protein [Cronobacter turicensis]
gi|255070019|ref|XP_002507091.1|	-	7.6	removed	-	Micromonas sp. RCC299	>gi|255070019|ref|XP_002507091.1| fatty acid desaturase [Micromonas sp. RCC299]
gi|256419223|ref|YP_003119876.1|	-	8	-	-	Chitinophaga pinensis DSM 2588	>gi|256419223|ref|YP_003119876.1| hypothetical protein Cpin_0174 [Chitinophaga pinensis DSM 2588]
gi|154338834|ref|XP_001565639.1|	-	9.4	-	-	Leishmania braziliensis MHOM/BR/75/M2904	>gi|154338834|ref|XP_001565639.1| calpain family cysteine protease-like protein [Leishmania braziliensis MHOM/BR/75/M2904]
gi|271501327|ref|YP_003334352.1|	-	9.5	removed	-	Dickeya dadantii Ech586	>gi|271501327|ref|YP_003334352.1| putative avirulence protein [Dickeya dadantii Ech586]
gi|223940602|ref|ZP_03632446.1|	-	9.8	removed	-	bacterium Ellin514	>gi|223940602|ref|ZP_03632446.1| peptidase M12A astacin [bacterium Ellin514]
gi|87307732|ref|ZP_01089875.1|	-	10	removed	-	Blastopirellula marina DSM 3645	>gi|87307732|ref|ZP_01089875.1| biotin carboxylase [Blastopirellula marina DSM 3645]
gi|218666304|ref|YP_002425172.1|	-	11	removed	-	Acidithiobacillus ferrooxidans ATCC 23270	>gi|218666304|ref|YP_002425172.1| type I restriction-modification system, M subunit [Acidithiobacillus ferrooxidans ATCC 23270]
gi|198282969|ref|YP_002219290.1|	-	11	removed	-	Acidithiobacillus ferrooxidans ATCC 53993	>gi|198282969|ref|YP_002219290.1| N-6 DNA methylase [Acidithiobacillus ferrooxidans ATCC 53993]
gi|156934436|ref|YP_001438352.1|	-	13	removed	-	Enterobacter sakazakii ATCC BAA-894	>gi|156934436|ref|YP_001438352.1| flagellar basal body P-ring protein [Enterobacter sakazakii ATCC BAA-894]
gi|145343985|ref|XP_001416523.1|	-	14	removed	-	Ostreococcus lucimarinus CCE9901	>gi|145343985|ref|XP_001416523.1| predicted protein [Ostreococcus lucimarinus CCE9901]
gi|168026087|ref|XP_001765564.1|	-	18	-	-	Physcomitrella patens subsp. patens	>gi|168026087|ref|XP_001765564.1| predicted protein [Physcomitrella patens subsp. patens]
gi|238853497|ref|ZP_04643874.1|	-	21	-	-	Lactobacillus gasseri 202-4	>gi|238853497|ref|ZP_04643874.1| adhesion exoprotein [Lactobacillus gasseri 202-4]
gi|256377133|ref|YP_003100793.1|	-	26	removed	-	Actinosynnema mirum DSM 43827	>gi|256377133|ref|YP_003100793.1| avirulence protein [Actinosynnema mirum DSM 43827]
gi|71001910|ref|XP_755636.1|	-	60	removed	-	Aspergillus fumigatus Af293	>gi|71001910|ref|XP_755636.1| mitochondrial co-chaperone GrpE [Aspergillus fumigatus Af293]
gi|71906862|ref|YP_284449.1|	-	1300	removed	-	Dechloromonas aromatica RCB	>gi|71906862|ref|YP_284449.1| Alkyl hydroperoxide reductase/ Thiol specific antioxidant/ Mal allergen [Dechloromonas aromatica RCB]
gi|46309399|ref|YP_006289.1|	8.7e-259	-	enhancin	-	Agrotis segetum granulovirus	>gi|46309399|ref|YP_006289.1| ORF55 [Agrotis segetum granulovirus]
gi|9635400|ref|NP_059298.1|	1.9e-235	-	enhancin	-	Xestia c-nigrum granulovirus	>gi|9635400|ref|NP_059298.1| ORF150 [Xestia c-nigrum granulovirus]
gi|164519346|ref|YP_001649133.1|	9e-228	-	enhancin	-	Helicoverpa armigera granulovirus	>gi|164519346|ref|YP_001649133.1| enhancin-1 [Helicoverpa armigera granulovirus]
gi|90592845|ref|YP_529798.1|	1.5e-218	-	enhancin	-	Agrotis segetum nucleopolyhedrovirus	>gi|90592845|ref|YP_529798.1| VEF-3 [Agrotis segetum nucleopolyhedrovirus]
gi|238763184|ref|ZP_04624150.1|	8.6e-110	-	enhancin	-	Yersinia kristensenii ATCC 33638	>gi|238763184|ref|ZP_04624150.1| Enhancing factor (Viral) [Yersinia kristensenii ATCC 33638]
gi|224475514|ref|YP_002633120.1|	9.9e-86	-	enhancin	-	Staphylococcus carnosus subsp. carnosus TM300	>gi|224475514|ref|YP_002633120.1| putative surface associated protein with similarity to proteases [Staphylococcus carnosus subsp. carnosus TM300]
gi|229555491|ref|ZP_04443280.1|	4.5e-56	-	enhancin	-	Listeria grayi DSM 20601	>gi|229555491|ref|ZP_04443280.1| enhancin family protein [Listeria grayi DSM 20601]
gi|270489040|ref|ZP_06206114.1|	1.2e-23	-	enhancin	-	Yersinia pestis KIM D27	>gi|270489040|ref|ZP_06206114.1| conserved domain protein [Yersinia pestis KIM D27]
gi|167463542|ref|ZP_02328631.1|	1.4e-19	-	enhancin	-	Paenibacillus larvae subsp. larvae BRL-230010	>gi|167463542|ref|ZP_02328631.1| enhancin family protein [Paenibacillus larvae subsp. larvae BRL-230010]
gi|153950212|ref|YP_001399220.1|	2.3e-13	-	enhancin	-	Yersinia pseudotuberculosis IP 31758	>gi|153950212|ref|YP_001399220.1| hypothetical protein YpsIP31758_0223 [Yersinia pseudotuberculosis IP 31758]
gi|270488831|ref|ZP_06205905.1|	3e-13	-	enhancin	-	Yersinia pestis KIM D27	>gi|270488831|ref|ZP_06205905.1| conserved hypothetical protein [Yersinia pestis KIM D27]
gi|218930831|ref|YP_002348706.1|	7.2e-13	-	enhancin	-	Yersinia pestis CO92	>gi|218930831|ref|YP_002348706.1| hypothetical protein YPO3828 [Yersinia pestis CO92]
gi|108806192|ref|YP_650108.1|	9.6e-13	-	enhancin	-	Yersinia pestis Antiqua	>gi|108806192|ref|YP_650108.1| hypothetical protein YPA_0194 [Yersinia pestis Antiqua]
gi|108810302|ref|YP_646069.1|	9.6e-13	-	enhancin	-	Yersinia pestis Nepal516	>gi|108810302|ref|YP_646069.1| hypothetical protein YPN_0136 [Yersinia pestis Nepal516]
gi|145600695|ref|YP_001164771.1|	9.6e-13	-	enhancin	-	Yersinia pestis Pestoides F	>gi|145600695|ref|YP_001164771.1| hypothetical protein YPDSF_3445 [Yersinia pestis Pestoides F]
gi|51594562|ref|YP_068753.1|	9.6e-13	-	enhancin	-	Yersinia pseudotuberculosis IP 32953	>gi|51594562|ref|YP_068753.1| hypothetical protein YPTB0207 [Yersinia pseudotuberculosis IP 32953]
gi|186893564|ref|YP_001870676.1|	9.6e-13	-	enhancin	-	Yersinia pseudotuberculosis PB1/+	>gi|186893564|ref|YP_001870676.1| hypothetical protein YPTS_0222 [Yersinia pseudotuberculosis PB1/+]
gi|170026204|ref|YP_001722709.1|	9.6e-13	-	enhancin	-	Yersinia pseudotuberculosis YPIII	>gi|170026204|ref|YP_001722709.1| hypothetical protein YPK_3993 [Yersinia pseudotuberculosis YPIII]
gi|45442972|ref|NP_994511.1|	9.7e-13	-	enhancin	-	Yersinia pestis biovar Microtus str. 91001	>gi|45442972|ref|NP_994511.1| hypothetical protein YP_3220 [Yersinia pestis biovar Microtus str. 91001]
gi|229900080|ref|ZP_04515217.1|	9.7e-13	-	enhancin	-	Yersinia pestis biovar Orientalis str. India 195	>gi|229900080|ref|ZP_04515217.1| hypothetical protein YPF_4596 [Yersinia pestis biovar Orientalis str. India 195]
gi|229839517|ref|ZP_04459676.1|	9.7e-13	-	enhancin	-	Yersinia pestis biovar Orientalis str. PEXU2	>gi|229839517|ref|ZP_04459676.1| hypothetical protein YPH_1818 [Yersinia pestis biovar Orientalis str. PEXU2]
gi|22124317|ref|NP_667740.1|	9.7e-13	-	enhancin	-	Yersinia pestis KIM	>gi|22124317|ref|NP_667740.1| hypothetical protein y0402 [Yersinia pestis KIM]
gi|229900474|ref|ZP_04515603.1|	9.7e-13	-	enhancin	-	Yersinia pestis Nepal516	>gi|229900474|ref|ZP_04515603.1| hypothetical protein YP516_0098 [Yersinia pestis Nepal516]
gi|229837157|ref|ZP_04457322.1|	9.7e-13	-	enhancin	-	Yersinia pestis Pestoides A	>gi|229837157|ref|ZP_04457322.1| hypothetical protein YPS_1063 [Yersinia pestis Pestoides A]
gi|270489039|ref|ZP_06206113.1|	5.7e-11	-	enhancin	-	Yersinia pestis KIM D27	>gi|270489039|ref|ZP_06206113.1| conserved domain protein [Yersinia pestis KIM D27]
gi|168179797|ref|ZP_02614461.1|	5.4e-08	-	enhancin	-	Clostridium botulinum NCTC 2916	>gi|168179797|ref|ZP_02614461.1| putative glycosyl hydrolase [Clostridium botulinum NCTC 2916]
gi|170759002|ref|YP_001787492.1|	1.4e-07	-	enhancin	-	Clostridium botulinum A3 str. Loch Maree	>gi|170759002|ref|YP_001787492.1| putative glycosyl hydrolase [Clostridium botulinum A3 str. Loch Maree]
gi|228968179|ref|ZP_04129180.1|	7.5e-07	-	enhancin	-	Bacillus thuringiensis serovar sotto str. T04001	>gi|228968179|ref|ZP_04129180.1| hypothetical protein bthur0004_49600 [Bacillus thuringiensis serovar sotto str. T04001]
gi|47778385|ref|YP_021961.2|	1.3e-06	-	enhancin	-	Bacillus anthracis str. 'Ames Ancestor'	>gi|47778385|ref|YP_021961.2| hypothetical protein GBAA5303 [Bacillus anthracis str. 'Ames Ancestor']
gi|30265103|ref|NP_847480.1|	1.3e-06	-	enhancin	-	Bacillus anthracis str. Ames	>gi|30265103|ref|NP_847480.1| hypothetical protein BA_5303 [Bacillus anthracis str. Ames]
gi|65317049|ref|ZP_00390008.1|	1.4e-06	-	enhancin	-	Bacillus anthracis str. A2012	>gi|65317049|ref|ZP_00390008.1| hypothetical protein Bant_01000175 [Bacillus anthracis str. A2012]
gi|227817835|ref|YP_002817844.1|	1.4e-06	-	enhancin	-	Bacillus anthracis str. CDC 684	>gi|227817835|ref|YP_002817844.1| wall-associated protein [Bacillus anthracis str. CDC 684]
gi|254686494|ref|ZP_05150353.1|	1.4e-06	-	enhancin	-	Bacillus anthracis str. CNEVA-9066	>gi|254686494|ref|ZP_05150353.1| wall-associated protein [Bacillus anthracis str. CNEVA-9066]
gi|254744213|ref|ZP_05201893.1|	1.4e-06	-	enhancin	-	Bacillus anthracis str. Kruger B	>gi|254744213|ref|ZP_05201893.1| wall-associated protein [Bacillus anthracis str. Kruger B]
gi|49187915|ref|YP_031168.1|	1.4e-06	-	enhancin	-	Bacillus anthracis str. Sterne	>gi|49187915|ref|YP_031168.1| hypothetical protein BAS4927 [Bacillus anthracis str. Sterne]
gi|254750993|ref|ZP_05203032.1|	1.4e-06	-	enhancin	-	Bacillus anthracis str. Vollum	>gi|254750993|ref|ZP_05203032.1| wall-associated protein [Bacillus anthracis str. Vollum]
gi|254735701|ref|ZP_05193408.1|	1.4e-06	-	enhancin	-	Bacillus anthracis str. Western North America USA6153	>gi|254735701|ref|ZP_05193408.1| wall-associated protein [Bacillus anthracis str. Western North America USA6153]
gi|225868241|ref|YP_002744189.1|	2.1e-06	-	enhancin	-	Streptococcus equi subsp. zooepidemicus	>gi|225868241|ref|YP_002744189.1| hypothetical protein SZO_06450 [Streptococcus equi subsp. zooepidemicus]
gi|225870822|ref|YP_002746769.1|	2.2e-06	-	enhancin	-	Streptococcus equi subsp. equi 4047	>gi|225870822|ref|YP_002746769.1| exported protein [Streptococcus equi subsp. equi 4047]
gi|195978428|ref|YP_002123672.1|	2.2e-06	-	enhancin	-	Streptococcus equi subsp. zooepidemicus MGCS10565	>gi|195978428|ref|YP_002123672.1| putative secreted protein [Streptococcus equi subsp. zooepidemicus MGCS10565]
gi|254724492|ref|ZP_05186276.1|	2.3e-06	-	enhancin	-	Bacillus anthracis str. A1055	>gi|254724492|ref|ZP_05186276.1| wall-associated protein [Bacillus anthracis str. A1055]
gi|167465691|ref|ZP_02330780.1|	2.6e-06	-	enhancin	-	Paenibacillus larvae subsp. larvae BRL-230010	>gi|167465691|ref|ZP_02330780.1| Enhancin [Paenibacillus larvae subsp. larvae BRL-230010]
gi|167748253|ref|ZP_02420380.1|	2.8e-06	-	enhancin	-	Anaerostipes caccae DSM 14662	>gi|167748253|ref|ZP_02420380.1| hypothetical protein ANACAC_02997 [Anaerostipes caccae DSM 14662]
gi|229073862|ref|ZP_04206948.1|	5.7e-06	-	enhancin	-	Bacillus cereus F65185	>gi|229073862|ref|ZP_04206948.1| Fibronectin type III domain protein [Bacillus cereus F65185]
gi|228955795|ref|ZP_04117778.1|	7.4e-06	-	enhancin	-	Bacillus thuringiensis serovar kurstaki str. T03a001	>gi|228955795|ref|ZP_04117778.1| Fibronectin type III domain protein [Bacillus thuringiensis serovar kurstaki str. T03a001]
gi|229192974|ref|ZP_04319931.1|	7.7e-06	-	enhancin	-	Bacillus cereus ATCC 10876	>gi|229192974|ref|ZP_04319931.1| Fibronectin type III domain protein [Bacillus cereus ATCC 10876]
gi|206972783|ref|ZP_03233705.1|	9.2e-06	-	enhancin	-	Bacillus cereus AH1134	>gi|206972783|ref|ZP_03233705.1| fibronectin type III domain protein [Bacillus cereus AH1134]
gi|228912461|ref|ZP_04076140.1|	1.6e-05	-	enhancin	-	Bacillus thuringiensis IBL 200	>gi|228912461|ref|ZP_04076140.1| hypothetical protein bthur0013_65240 [Bacillus thuringiensis IBL 200]
gi|229170200|ref|ZP_04297885.1|	2.5e-05	-	enhancin	-	Bacillus cereus AH621	>gi|229170200|ref|ZP_04297885.1| S-layer domain protein [Bacillus cereus AH621]
gi|75759719|ref|ZP_00739800.1|	2.8e-05	-	enhancin	-	Bacillus thuringiensis serovar israelensis ATCC 35646	>gi|75759719|ref|ZP_00739800.1| Microbial collagenase [Bacillus thuringiensis serovar israelensis ATCC 35646]
gi|228950209|ref|ZP_04112387.1|	2.8e-05	-	enhancin	-	Bacillus thuringiensis serovar monterrey BGSC 4AJ1	>gi|228950209|ref|ZP_04112387.1| Chitin binding protein [Bacillus thuringiensis serovar monterrey BGSC 4AJ1]
gi|229133416|ref|ZP_04262244.1|	4.2e-05	-	enhancin	-	Bacillus cereus BDRD-ST196	>gi|229133416|ref|ZP_04262244.1| Fibronectin type III domain protein [Bacillus cereus BDRD-ST196]
gi|228909344|ref|ZP_04073170.1|	5.5e-05	-	enhancin	-	Bacillus thuringiensis IBL 200	>gi|228909344|ref|ZP_04073170.1| Fibronectin type III domain protein [Bacillus thuringiensis IBL 200]
gi|229103112|ref|ZP_04233799.1|	5.6e-05	-	enhancin	-	Bacillus cereus Rock3-28	>gi|229103112|ref|ZP_04233799.1| Fibronectin type III domain protein [Bacillus cereus Rock3-28]
gi|75758677|ref|ZP_00738794.1|	6.5e-05	-	enhancin	-	Bacillus thuringiensis serovar israelensis ATCC 35646	>gi|75758677|ref|ZP_00738794.1| Chitin binding protein [Bacillus thuringiensis serovar israelensis ATCC 35646]
gi|75758571|ref|ZP_00738690.1|	6.9e-05	-	enhancin	-	Bacillus thuringiensis serovar israelensis ATCC 35646	>gi|75758571|ref|ZP_00738690.1| Chitin binding protein [Bacillus thuringiensis serovar israelensis ATCC 35646]
gi|228904640|ref|ZP_04068708.1|	7.5e-05	-	enhancin	-	Bacillus thuringiensis IBL 4222	>gi|228904640|ref|ZP_04068708.1| Fibronectin type III domain protein [Bacillus thuringiensis IBL 4222]
gi|228905307|ref|ZP_04069288.1|	7.5e-05	-	enhancin	-	Bacillus thuringiensis IBL 4222	>gi|228905307|ref|ZP_04069288.1| S-layer domain protein [Bacillus thuringiensis IBL 4222]
gi|228950309|ref|ZP_04112481.1|	7.9e-05	-	enhancin	-	Bacillus thuringiensis serovar monterrey BGSC 4AJ1	>gi|228950309|ref|ZP_04112481.1| Fibronectin type III domain protein [Bacillus thuringiensis serovar monterrey BGSC 4AJ1]
gi|228904039|ref|ZP_04068142.1|	8.5e-05	-	enhancin	-	Bacillus thuringiensis IBL 4222	>gi|228904039|ref|ZP_04068142.1| Chitin binding protein [Bacillus thuringiensis IBL 4222]
gi|229181751|ref|ZP_04309070.1|	0.0001	-	-	-	Bacillus cereus 172560W	>gi|229181751|ref|ZP_04309070.1| S-layer domain protein [Bacillus cereus 172560W]
gi|228924556|ref|ZP_04087753.1|	0.00011	-	-	-	Bacillus thuringiensis serovar huazhongensis BGSC 4BD1	>gi|228924556|ref|ZP_04087753.1| Fibronectin type III domain protein [Bacillus thuringiensis serovar huazhongensis BGSC 4BD1]
gi|163943207|ref|YP_001642437.1|	0.00012	-	-	-	Bacillus weihenstephanensis KBAB4	>gi|163943207|ref|YP_001642437.1| fibronectin type III domain-containing protein [Bacillus weihenstephanensis KBAB4]
gi|228949220|ref|ZP_04111487.1|	0.00013	-	-	-	Bacillus thuringiensis serovar monterrey BGSC 4AJ1	>gi|228949220|ref|ZP_04111487.1| Fibronectin type III domain protein [Bacillus thuringiensis serovar monterrey BGSC 4AJ1]
gi|229119340|ref|ZP_04248641.1|	0.00015	-	-	-	Bacillus cereus Rock1-3	>gi|229119340|ref|ZP_04248641.1| Fibronectin type III domain protein [Bacillus cereus Rock1-3]
gi|228911780|ref|ZP_04075549.1|	0.00017	-	-	-	Bacillus thuringiensis IBL 200	>gi|228911780|ref|ZP_04075549.1| Fibronectin type III domain protein [Bacillus thuringiensis IBL 200]
gi|229065315|ref|ZP_04200594.1|	0.00025	-	-	-	Bacillus cereus AH603	>gi|229065315|ref|ZP_04200594.1| Fibronectin type III domain protein [Bacillus cereus AH603]
gi|229065681|ref|ZP_04200908.1|	0.00025	-	-	-	Bacillus cereus AH603	>gi|229065681|ref|ZP_04200908.1| Fibronectin type III domain protein [Bacillus cereus AH603]
gi|228912413|ref|ZP_04076103.1|	0.00035	-	-	-	Bacillus thuringiensis IBL 200	>gi|228912413|ref|ZP_04076103.1| Chitin binding protein [Bacillus thuringiensis IBL 200]
gi|229096973|ref|ZP_04227941.1|	0.0004	-	-	-	Bacillus cereus Rock3-29	>gi|229096973|ref|ZP_04227941.1| Fibronectin type III domain protein [Bacillus cereus Rock3-29]
gi|228909345|ref|ZP_04073171.1|	0.00061	-	-	-	Bacillus thuringiensis IBL 200	>gi|228909345|ref|ZP_04073171.1| Fibronectin type III domain protein [Bacillus thuringiensis IBL 200]
gi|229133415|ref|ZP_04262243.1|	0.00073	-	-	-	Bacillus cereus BDRD-ST196	>gi|229133415|ref|ZP_04262243.1| Fibronectin type III domain protein [Bacillus cereus BDRD-ST196]
gi|229014698|ref|ZP_04171808.1|	0.00073	-	-	-	Bacillus mycoides DSM 2048	>gi|229014698|ref|ZP_04171808.1| Chitin binding protein [Bacillus mycoides DSM 2048]
gi|228955796|ref|ZP_04117779.1|	0.00085	-	-	-	Bacillus thuringiensis serovar kurstaki str. T03a001	>gi|228955796|ref|ZP_04117779.1| S-layer domain protein [Bacillus thuringiensis serovar kurstaki str. T03a001]
gi|229181970|ref|ZP_04309266.1|	0.00091	-	-	-	Bacillus cereus 172560W	>gi|229181970|ref|ZP_04309266.1| Fibronectin type III domain protein [Bacillus cereus 172560W]
gi|229194092|ref|ZP_04320963.1|	0.00091	-	-	-	Bacillus cereus ATCC 10876	>gi|229194092|ref|ZP_04320963.1| Fibronectin type III domain protein [Bacillus cereus ATCC 10876]
gi|229073861|ref|ZP_04206947.1|	0.00096	-	-	-	Bacillus cereus F65185	>gi|229073861|ref|ZP_04206947.1| Fibronectin type III domain protein [Bacillus cereus F65185]
gi|229015033|ref|ZP_04172103.1|	0.0011	-	-	-	Bacillus mycoides DSM 2048	>gi|229015033|ref|ZP_04172103.1| S-layer domain protein [Bacillus mycoides DSM 2048]
gi|75759717|ref|ZP_00739798.1|	0.0012	-	-	-	Bacillus thuringiensis serovar israelensis ATCC 35646	>gi|75759717|ref|ZP_00739798.1| Hypothetical exported protein [Bacillus thuringiensis serovar israelensis ATCC 35646]
gi|163943335|ref|YP_001642565.1|	0.0013	-	-	-	Bacillus weihenstephanensis KBAB4	>gi|163943335|ref|YP_001642565.1| fibronectin type III domain-containing protein [Bacillus weihenstephanensis KBAB4]
gi|228980069|ref|ZP_04140385.1|	0.0015	-	-	-	Bacillus thuringiensis Bt407	>gi|228980069|ref|ZP_04140385.1| Fibronectin type III domain protein [Bacillus thuringiensis Bt407]
gi|228904933|ref|ZP_04068986.1|	0.0015	-	-	-	Bacillus thuringiensis IBL 4222	>gi|228904933|ref|ZP_04068986.1| S-layer domain protein [Bacillus thuringiensis IBL 4222]
gi|228940591|ref|ZP_04103157.1|	0.0015	-	-	-	Bacillus thuringiensis serovar berliner ATCC 10792	>gi|228940591|ref|ZP_04103157.1| Fibronectin type III domain protein [Bacillus thuringiensis serovar berliner ATCC 10792]
gi|228973511|ref|ZP_04134095.1|	0.0015	-	-	-	Bacillus thuringiensis serovar thuringiensis str. T01001	>gi|228973511|ref|ZP_04134095.1| Fibronectin type III domain protein [Bacillus thuringiensis serovar thuringiensis str. T01001]
gi|229082925|ref|ZP_04215347.1|	0.0016	-	-	-	Bacillus cereus Rock4-2	>gi|229082925|ref|ZP_04215347.1| Fibronectin type III domain protein [Bacillus cereus Rock4-2]
gi|228949219|ref|ZP_04111486.1|	0.0017	-	-	-	Bacillus thuringiensis serovar monterrey BGSC 4AJ1	>gi|228949219|ref|ZP_04111486.1| Fibronectin type III domain protein [Bacillus thuringiensis serovar monterrey BGSC 4AJ1]
gi|229014697|ref|ZP_04171807.1|	0.0019	-	-	-	Bacillus mycoides DSM 2048	>gi|229014697|ref|ZP_04171807.1| Fibronectin type III domain protein [Bacillus mycoides DSM 2048]
gi|229076727|ref|ZP_04209647.1|	0.002	-	-	-	Bacillus cereus Rock4-18	>gi|229076727|ref|ZP_04209647.1| Fibronectin type III domain protein [Bacillus cereus Rock4-18]
gi|206973352|ref|ZP_03234274.1|	0.0021	-	-	-	Bacillus cereus AH1134	>gi|206973352|ref|ZP_03234274.1| fibronectin type III domain protein [Bacillus cereus AH1134]
gi|229192973|ref|ZP_04319930.1|	0.0022	-	-	-	Bacillus cereus ATCC 10876	>gi|229192973|ref|ZP_04319930.1| Fibronectin type III domain protein [Bacillus cereus ATCC 10876]
gi|229170636|ref|ZP_04298281.1|	0.0025	-	-	-	Bacillus cereus AH621	>gi|229170636|ref|ZP_04298281.1| Fibronectin type III domain protein [Bacillus cereus AH621]
gi|229103111|ref|ZP_04233798.1|	0.0026	-	-	-	Bacillus cereus Rock3-28	>gi|229103111|ref|ZP_04233798.1| Fibronectin type III domain protein [Bacillus cereus Rock3-28]
gi|206973090|ref|ZP_03234012.1|	0.0028	-	-	-	Bacillus cereus AH1134	>gi|206973090|ref|ZP_03234012.1| fibronectin type III domain protein [Bacillus cereus AH1134]
gi|75759720|ref|ZP_00739801.1|	0.0038	-	-	-	Bacillus thuringiensis serovar israelensis ATCC 35646	>gi|75759720|ref|ZP_00739801.1| Viral enhancing factor [Bacillus thuringiensis serovar israelensis ATCC 35646]
gi|228950476|ref|ZP_04112632.1|	0.0059	-	-	-	Bacillus thuringiensis serovar monterrey BGSC 4AJ1	>gi|228950476|ref|ZP_04112632.1| Fibronectin type III domain protein [Bacillus thuringiensis serovar monterrey BGSC 4AJ1]
gi|228905461|ref|ZP_04069415.1|	0.0068	-	-	-	Bacillus thuringiensis IBL 4222	>gi|228905461|ref|ZP_04069415.1| Fibronectin type III domain protein [Bacillus thuringiensis IBL 4222]
gi|218897441|ref|YP_002445852.1|	0.008	-	-	-	Bacillus cereus G9842	>gi|218897441|ref|YP_002445852.1| glycosyl hydrolase [Bacillus cereus G9842]
gi|228908246|ref|ZP_04072092.1|	0.04	-	-	-	Bacillus thuringiensis IBL 200	>gi|228908246|ref|ZP_04072092.1| Fibronectin type III domain protein [Bacillus thuringiensis IBL 200]
gi|116873657|ref|YP_850438.1|	0.14	-	-	-	Listeria welshimeri serovar 6b str. SLCC5334	>gi|116873657|ref|YP_850438.1| hypothetical protein lwe2241 [Listeria welshimeri serovar 6b str. SLCC5334]
gi|229170797|ref|ZP_04298414.1|	0.15	-	-	-	Bacillus cereus AH621	>gi|229170797|ref|ZP_04298414.1| S-layer domain protein [Bacillus cereus AH621]
gi|42525737|ref|NP_970835.1|	0.29	-	-	-	Treponema denticola ATCC 35405	>gi|42525737|ref|NP_970835.1| hypothetical protein TDE0219 [Treponema denticola ATCC 35405]
gi|226322841|ref|ZP_03798359.1|	0.81	-	removed	-	Coprococcus comes ATCC 27758	>gi|226322841|ref|ZP_03798359.1| hypothetical protein COPCOM_00613 [Coprococcus comes ATCC 27758]
gi|225464814|ref|XP_002269252.1|	0.98	-	-	-	Vitis vinifera	>gi|225464814|ref|XP_002269252.1| PREDICTED: hypothetical protein [Vitis vinifera]
gi|109898985|ref|YP_662240.1|	1.1	-	-	-	Pseudoalteromonas atlantica T6c	>gi|109898985|ref|YP_662240.1| ATP synthase F0, B subunit [Pseudoalteromonas atlantica T6c]
gi|123446202|ref|XP_001311854.1|	1.3	-	-	-	Trichomonas vaginalis G3	>gi|123446202|ref|XP_001311854.1| hypothetical protein [Trichomonas vaginalis G3]
gi|229014678|ref|ZP_04171789.1|	1.4	-	-	-	Bacillus mycoides DSM 2048	>gi|229014678|ref|ZP_04171789.1| S-layer domain protein [Bacillus mycoides DSM 2048]
gi|228904492|ref|ZP_04068587.1|	1.5	-	removed	-	Bacillus thuringiensis IBL 4222	>gi|228904492|ref|ZP_04068587.1| Collagen adhesion protein [Bacillus thuringiensis IBL 4222]
gi|228930995|ref|ZP_04093952.1|	1.5	-	removed	-	Bacillus thuringiensis serovar pondicheriensis BGSC 4BA1	>gi|228930995|ref|ZP_04093952.1| Collagen adhesion protein [Bacillus thuringiensis serovar pondicheriensis BGSC 4BA1]
gi|75758709|ref|ZP_00738825.1|	1.7	-	-	-	Bacillus thuringiensis serovar israelensis ATCC 35646	>gi|75758709|ref|ZP_00738825.1| Collagen adhesion protein [Bacillus thuringiensis serovar israelensis ATCC 35646]
gi|9631312|ref|NP_048139.1|	3.6	-	-	-	Melanoplus sanguinipes entomopoxvirus	>gi|9631312|ref|NP_048139.1| ORF MSV068 hypothetical protein [Melanoplus sanguinipes entomopoxvirus]
gi|48477522|ref|YP_023228.1|	5.5	-	-	-	Picrophilus torridus DSM 9790	>gi|48477522|ref|YP_023228.1| hypothetical protein PTO0450 [Picrophilus torridus DSM 9790]
gi|196016621|ref|XP_002118162.1|	9.4	-	-	-	Trichoplax adhaerens	>gi|196016621|ref|XP_002118162.1| hypothetical protein TRIADDRAFT_62198 [Trichoplax adhaerens]
gi|262164421|ref|ZP_06032159.1|	11	-	-	-	Vibrio mimicus VM223	>gi|262164421|ref|ZP_06032159.1| Rhs protein [Vibrio mimicus VM223]
gi|218895920|ref|YP_002444331.1|	18	-	removed	-	Bacillus cereus G9842	>gi|218895920|ref|YP_002444331.1| lpxtg-motif cell wall anchor domain protein [Bacillus cereus G9842]
gi|227494897|ref|ZP_03925213.1|	25	-	removed	-	Actinomyces coleocanis DSM 15436	>gi|227494897|ref|ZP_03925213.1| possible collagen adhesion protein [Actinomyces coleocanis DSM 15436]
gi|169344568|ref|ZP_02865534.1|	27	-	removed	-	Clostridium perfringens C str. JGS1495	>gi|169344568|ref|ZP_02865534.1| collagen adhesion protein [Clostridium perfringens C str. JGS1495]
gi|255017711|ref|ZP_05289837.1|	93	-	removed	-	Listeria monocytogenes FSL F2-515	>gi|255017711|ref|ZP_05289837.1| peptidoglycan binding protein [Listeria monocytogenes FSL F2-515]
gi|75759699|ref|ZP_00739781.1|	170	-	removed	-	Bacillus thuringiensis serovar israelensis ATCC 35646	>gi|75759699|ref|ZP_00739781.1| Collagen adhesion protein [Bacillus thuringiensis serovar israelensis ATCC 35646]
gi|229010297|ref|ZP_04167506.1|	210	-	removed	-	Bacillus mycoides DSM 2048	>gi|229010297|ref|ZP_04167506.1| LPXTG-motif cell wall anchor domain protein [Bacillus mycoides DSM 2048]
gi|228899544|ref|ZP_04063800.1|	210	-	removed	-	Bacillus thuringiensis IBL 4222	>gi|228899544|ref|ZP_04063800.1| LPXTG-motif cell wall anchor domain protein [Bacillus thuringiensis IBL 4222]
gi|228938134|ref|ZP_04100753.1|	240	-	removed	-	Bacillus thuringiensis serovar berliner ATCC 10792	>gi|228938134|ref|ZP_04100753.1| LPXTG-motif cell wall anchor domain protein [Bacillus thuringiensis serovar berliner ATCC 10792]
gi|228971009|ref|ZP_04131646.1|	240	-	removed	-	Bacillus thuringiensis serovar thuringiensis str. T01001	>gi|228971009|ref|ZP_04131646.1| LPXTG-motif cell wall anchor domain protein [Bacillus thuringiensis serovar thuringiensis str. T01001]
gi|254758443|ref|ZP_05210470.1|	450	-	removed	-	Bacillus anthracis str. Australia 94	>gi|254758443|ref|ZP_05210470.1| LPXTG-motif cell wall anchor domain protein [Bacillus anthracis str. Australia 94]
gi|196037556|ref|ZP_03104867.1|	640	-	removed	-	Bacillus cereus NVH0597-99	>gi|196037556|ref|ZP_03104867.1| LPXTG-motif cell wall anchor domain protein [Bacillus cereus NVH0597-99]
gi|218231745|ref|YP_002365657.1|	650	-	removed	-	Bacillus cereus B4264	>gi|218231745|ref|YP_002365657.1| lpxtg-motif cell wall anchor domain protein [Bacillus cereus B4264]
gi|65317050|ref|ZP_00390009.1|	800	-	removed	-	Bacillus anthracis str. A2012	>gi|65317050|ref|ZP_00390009.1| COG0525: Valyl-tRNA synthetase [Bacillus anthracis str. A2012]
gi|218902080|ref|YP_002449914.1|	850	-	removed	-	Bacillus cereus AH820	>gi|218902080|ref|YP_002449914.1| LPXTG-motif cell wall anchor domain protein [Bacillus cereus AH820]
gi|229165808|ref|ZP_04293575.1|	950	-	removed	-	Bacillus cereus AH621	>gi|229165808|ref|ZP_04293575.1| LPXTG-motif cell wall anchor domain protein [Bacillus cereus AH621]

## Sheet: 415_PF13402_summary.xls
hit seq	taxa	len	gluzincin region	gluzincin motif	Position HExxH region	zincin motif	description	#	note	score	bias	c-Evalue	i-Evalue	hmmfrom	hmm to	hmm cov	alifrom	ali to	alicov	SP, Lipo or TMD	TMD PHOBIUS	SP PHOBIUS	PREDICTION_PHOBIUS	LipoP	TMHMM PRED	TMHMM TOPO
gi|187736481|ref|YP_001878593.1|	Akkermansia muciniphila ATCC BAA-835	679	[377,396]	HEFGHVNQVRPAMKWVSTGE	[377,381]	HEFGH	putative lipoprotein	1	!	279	0	1.3e-84	2.3e-80	2	307	.]	170	484	..	0	0	0	i	CYT	PredHel=0	Topology=o
gi|187735409|ref|YP_001877521.1|	Akkermansia muciniphila ATCC BAA-835	747	[458,475]	HEIGHCYQHPFNWRSMSE	[458,462]	HEIGH	hypothetical protein Amuc_0908	1	!	142	0.1	6.6e-43	1.2e-38	4	267	..	245	499	..	1	0	Y	n6-17c26/27o	SpI	PredHel=1	Topology=i5-22o
gi|187736004|ref|YP_001878116.1|	Akkermansia muciniphila ATCC BAA-835	660	[495,524]	HELGHNHQSPPFTMEGQTEVSVNIFSMVCE	[495,499]	HELGH	hypothetical protein Amuc_1514	1	!	271.1	0	3.3e-82	5.9e-78	2	307	.]	278	579	..	1	1	0	o28-48i	CYT	PredHel=1	Topology=i29-48o
gi|187735133|ref|YP_001877245.1|	Akkermansia muciniphila ATCC BAA-835	506	[325,343]	HEVGHVMQMRPMTWGGMTE	[325,329]	HEVGH	hypothetical protein Amuc_0627	1	!	229.1	0	2e-69	3.5e-65	3	306	..	100	403	..	1	0	Y	n4-15c20/21o	SpI	PredHel=0	Topology=o
gi|238492663|ref|XP_002377568.1|	Aspergillus flavus NRRL3357	657	[500,532]	HELGHQRQITRTWSWRAMTEVTVNIYSLANLRE	[500,504]	HELGH	cell wall associated protein, putative	1	!	233	0	1.3e-70	2.4e-66	1	307	[]	271	580	..	1	0	Y	n3-13c21/22o	CYT	PredHel=0	Topology=o
gi|169782936|ref|XP_001825930.1|	Aspergillus oryzae RIB40	673	[500,532]	HELGHQRQITRTWSWRAMTEVTVNIYSLANLRE	[500,504]	HELGH	hypothetical protein	1	!	229.9	0	1.1e-69	2e-65	1	307	[]	271	580	..	1	0	Y	n3-13c21/22o	CYT	PredHel=0	Topology=o
gi|47530614|ref|YP_021963.1|	Bacillus anthracis str. 'Ames Ancestor'	554	[281,299]	HEVGHQHQQDTWLWDGLGE	[281,285]	HEVGH	hypothetical protein GBAA5305	1	!	307.3	4	3.1e-93	5.5e-89	1	307	[]	70	358	..	1	0	Y	n9-20c32/33o	SpI	PredHel=0	Topology=o
gi|254724491|ref|ZP_05186275.1|	Bacillus anthracis str. A1055	541	[281,299]	HEVGHQHQQDTWLWDGLGE	[281,285]	HEVGH	wall-associated protein	1	!	307.4	4	2.9e-93	5.1e-89	1	307	[]	70	358	..	1	0	Y	n9-20c32/33o	SpI	PredHel=0	Topology=o
gi|65317051|ref|ZP_00390010.1|	Bacillus anthracis str. A2012	545	[272,290]	HEVGHQHQQDTWLWDGLGE	[272,276]	HEVGH	hypothetical protein Bant_01000177	1	!	307.4	4	2.9e-93	5.2e-89	1	307	[]	61	349	..	1	0	Y	n2-12c23/24o	CYT	PredHel=0	Topology=o
gi|30265105|ref|NP_847482.1|	Bacillus anthracis str. Ames	554	[281,299]	HEVGHQHQQDTWLWDGLGE	[281,285]	HEVGH	hypothetical protein BA_5305	1	!	307.3	4	3.1e-93	5.5e-89	1	307	[]	70	358	..	1	0	Y	n9-20c32/33o	SpI	PredHel=0	Topology=o
gi|254756967|ref|ZP_05208995.1|	Bacillus anthracis str. Australia 94	554	[281,299]	HEVGHQHQQDTWLWDGLGE	[281,285]	HEVGH	hypothetical protein BantA9_01517	1	!	307.3	4	3.1e-93	5.5e-89	1	307	[]	70	358	..	1	0	Y	n9-20c32/33o	SpI	PredHel=0	Topology=o
gi|227817837|ref|YP_002817846.1|	Bacillus anthracis str. CDC 684	554	[281,299]	HEVGHQHQQDTWLWDGLGE	[281,285]	HEVGH	hypothetical protein BAMEG_5358	1	!	307.3	4	3.1e-93	5.5e-89	1	307	[]	70	358	..	1	0	Y	n9-20c32/33o	SpI	PredHel=0	Topology=o
gi|254686492|ref|ZP_05150351.1|	Bacillus anthracis str. CNEVA-9066	554	[281,299]	HEVGHQHQQDTWLWDGLGE	[281,285]	HEVGH	hypothetical protein BantC_21900	1	!	307.3	4	3.1e-93	5.5e-89	1	307	[]	70	358	..	1	0	Y	n9-20c32/33o	SpI	PredHel=0	Topology=o
gi|254744215|ref|ZP_05201895.1|	Bacillus anthracis str. Kruger B	554	[281,299]	HEVGHQHQQDTWLWDGLGE	[281,285]	HEVGH	hypothetical protein BantKB_24984	1	!	307.3	4	3.1e-93	5.5e-89	1	307	[]	70	358	..	1	0	Y	n9-20c32/33o	SpI	PredHel=0	Topology=o
gi|49187917|ref|YP_031170.1|	Bacillus anthracis str. Sterne	554	[281,299]	HEVGHQHQQDTWLWDGLGE	[281,285]	HEVGH	hypothetical protein BAS4929	1	!	307.3	4	3.1e-93	5.5e-89	1	307	[]	70	358	..	1	0	Y	n9-20c32/33o	SpI	PredHel=0	Topology=o
gi|254750991|ref|ZP_05203030.1|	Bacillus anthracis str. Vollum	554	[281,299]	HEVGHQHQQDTWLWDGLGE	[281,285]	HEVGH	hypothetical protein BantV_00927	1	!	307.3	4	3.1e-93	5.5e-89	1	307	[]	70	358	..	1	0	Y	n9-20c32/33o	SpI	PredHel=0	Topology=o
gi|254735699|ref|ZP_05193406.1|	Bacillus anthracis str. Western North America US	554	[281,299]	HEVGHQHQQDTWLWDGLGE	[281,285]	HEVGH	hypothetical protein BantWNA_11134	1	!	307.3	4	3.1e-93	5.5e-89	1	307	[]	70	358	..	1	0	Y	n9-20c32/33o	SpI	PredHel=0	Topology=o
gi|225867046|ref|YP_002752424.1|	Bacillus cereus 03BB102	1065	[291,309]	HEVGHLHQQEPWKWSKVRE	[291,295]	HEVGH	wall-associated protein	1	!	296.9	0.1	4.4e-90	7.9e-86	2	307	.]	79	366	..	1	0	Y	n9-20c32/33o	SpI	PredHel=0	Topology=o
gi|196047559|ref|ZP_03114768.1|	Bacillus cereus 03BB108	1065	[291,309]	HEVGHLHQQEPWKWSKVRE	[291,295]	HEVGH	wall-associated protein	1	!	296.9	0.1	4.4e-90	7.9e-86	2	307	.]	79	366	..	1	0	Y	n9-20c32/33o	SpI	PredHel=0	Topology=o
gi|229181971|ref|ZP_04309267.1|	Bacillus cereus 172560W	746	[296,325]	HEAGHLRQQSPWKFYNMTEVQNNIYSLSVE	[296,300]	HEAGH	S-layer domain protein	1	!	304.8	3	1.8e-92	3.2e-88	1	307	[]	82	375	..	1	0	Y	n12-22c34/35o	SpI	PredHel=1	Topology=i12-34o
gi|229181355|ref|ZP_04308684.1|	Bacillus cereus 172560W	1067	[291,309]	HEVGHLHQQEPWKWSKVRE	[291,295]	HEVGH	hypothetical protein bcere0005_46970	1	!	299.8	0.8	6.1e-91	1.1e-86	2	307	.]	79	366	..	1	0	Y	n9-20c32/33o	SpI	PredHel=0	Topology=o
gi|229124601|ref|ZP_04253786.1|	Bacillus cereus 95/8201	1081	[290,308]	HEVGHIHQQVPWLSEGMGE	[290,294]	HEVGH	hypothetical protein bcere0016_48850	1	!	298.7	0.1	1.3e-90	2.2e-86	2	307	.]	79	367	..	1	0	Y	n9-20c32/33o	SpI	PredHel=0	Topology=o
gi|229124600|ref|ZP_04253785.1|	Bacillus cereus 95/8201	1277	[292,310]	HEVGHLHQQAPWFWSGIGE	[292,296]	HEVGH	hypothetical protein bcere0016_48840	1	!	305.1	0.2	1.4e-92	2.5e-88	2	307	.]	80	369	..	1	0	Y	n9-20c32/33o	SpI	PredHel=0	Topology=o
gi|206973457|ref|ZP_03234378.1|	Bacillus cereus AH1134	733	[286,307]	HEAGHARQQYPWTWNDLRGMGE	[286,290]	HEAGH	fibronectin type III domain protein	1	!	294.3	2.4	2.7e-89	4.8e-85	2	307	.]	75	370	..	1	0	Y	n15-27c39/40o	SpI	PredHel=1	Topology=i13-32o
gi|206972950|ref|ZP_03233872.1|	Bacillus cereus AH1134	746	[296,325]	HEAGHLRQQSPWKFYNMTEVQNNIYSLSVE	[296,300]	HEAGH	fibronectin type III domain protein	1	!	303.9	3.1	3.3e-92	5.9e-88	1	307	[]	82	375	..	1	0	Y	n12-22c34/35o	SpI	PredHel=1	Topology=i12-34o
gi|206970196|ref|ZP_03231149.1|	Bacillus cereus AH1134	1067	[291,309]	HEVGHLHQQEPWKWSKVRE	[291,295]	HEVGH	wall-associated protein	1	!	301.7	0.8	1.6e-91	2.8e-87	2	307	.]	79	366	..	1	0	Y	n9-20c32/33o	SpI	PredHel=0	Topology=o
gi|229032704|ref|ZP_04188665.1|	Bacillus cereus AH1271	1268	[291,309]	HEVGHLHQQRPWDWDAVGE	[291,295]	HEVGH	hypothetical protein bcere0028_47380	1	!	293.1	0.1	6.6e-89	1.2e-84	3	307	.]	80	366	..	1	0	Y	n9-20c32/33o	SpI	PredHel=0	Topology=o
gi|217962543|ref|YP_002341115.1|	Bacillus cereus AH187	1270	[291,309]	HEVGHLHQQEPWKWSKVRE	[291,295]	HEVGH	wall-associated protein	1	!	301.3	0.8	2.1e-91	3.8e-87	2	307	.]	79	366	..	1	0	Y	n9-20c32/33o	SpI	PredHel=0	Topology=o
gi|229065404|ref|ZP_04200658.1|	Bacillus cereus AH603	868	[296,325]	HEAGHLRQQSPWKFYNMTEVQNNIYSLSVE	[296,300]	HEAGH	S-layer domain protein	1	!	304.7	4.3	1.9e-92	3.4e-88	1	307	[]	82	377	..	1	0	Y	n12-22c34/35o	SpI	PredHel=1	Topology=i12-34o
gi|229065680|ref|ZP_04200907.1|	Bacillus cereus AH603	748	[296,325]	HEAGHMRQQTPWNFKNMTEVQVNLYSLAVE	[296,300]	HEAGH	S-layer domain protein	1	!	287.6	4.5	3.1e-87	5.6e-83	1	307	[]	82	377	..	1	0	Y	n15-26c34/35o	SpI	PredHel=1	Topology=i12-34o
gi|229062729|ref|ZP_04200035.1|	Bacillus cereus AH603	1472	[288,306]	HEVGHLHQQEPWKWSKVRE	[288,292]	HEVGH	hypothetical protein bcere0026_47920	1	!	301.5	0.9	1.8e-91	3.2e-87	2	307	.]	76	363	..	1	0	Y	n9-20c32/33o	SpI	PredHel=0	Topology=o
gi|229170643|ref|ZP_04298287.1|	Bacillus cereus AH621	735	[296,325]	HEAGHLRQQSPWKFYNMTEVQNNIYSLSVE	[296,300]	HEAGH	S-layer domain protein	1	!	306.5	4.4	5.4e-93	9.6e-89	1	307	[]	82	377	..	1	0	Y	n12-22c34/35o	SpI	PredHel=1	Topology=i12-34o
gi|229170635|ref|ZP_04298280.1|	Bacillus cereus AH621	746	[296,325]	HEAGHLRQQWPWNFYNMTEVQNNIYSLSVE	[296,300]	HEAGH	S-layer domain protein	1	!	297	3.9	4.2e-90	7.4e-86	1	307	[]	82	375	..	1	0	Y	n13-24c34/35o	SpI	PredHel=1	Topology=i12-34o
gi|229169782|ref|ZP_04297480.1|	Bacillus cereus AH621	1675	[288,306]	HEVGHLHQQEPWKWSKVRE	[288,292]	HEVGH	hypothetical protein bcere0007_47240	1	!	301.5	0.2	1.8e-91	3.3e-87	2	307	.]	76	363	..	1	0	Y	n9-20c32/33o	SpI	PredHel=0	Topology=o
gi|229043676|ref|ZP_04191382.1|	Bacillus cereus AH676	577	[272,293]	HEAGHARQQYPWTWNDLRGMGE	[272,276]	HEAGH	Fibronectin type III domain protein	1	!	292.9	2.2	7.3e-89	1.3e-84	2	307	.]	61	356	..	1	0	Y	n2-13c18/19o	SpI	PredHel=0	Topology=o
gi|229049750|ref|ZP_04194307.1|	Bacillus cereus AH676	1062	[288,306]	HEVGHLHQQEPWKWSKVRE	[288,292]	HEVGH	hypothetical protein bcere0027_47080	1	!	301.7	1.1	1.6e-91	2.8e-87	2	307	.]	76	363	..	1	0	Y	n9-20c32/33o	SpI	PredHel=0	Topology=o
gi|218906260|ref|YP_002454094.1|	Bacillus cereus AH820	1081	[290,308]	HEVGHIHQQVPWLSEGMGE	[290,294]	HEVGH	wall-associated protein	1	!	296.4	0.1	6.3e-90	1.1e-85	2	307	.]	79	367	..	1	0	Y	n9-20c32/33o	SpI	PredHel=0	Topology=o
gi|218906259|ref|YP_002454093.1|	Bacillus cereus AH820	1277	[292,310]	HEVGHLHQQAPWFWSGIGE	[292,296]	HEVGH	wall-associated protein	1	!	306.4	0.2	5.8e-93	1e-88	2	307	.]	80	369	..	1	0	Y	n9-20c32/33o	SpI	PredHel=0	Topology=o
gi|229193822|ref|ZP_04320752.1|	Bacillus cereus ATCC 10876	719	[272,293]	HEAGHARQQYPWTWNDLRGMGE	[272,276]	HEAGH	Fibronectin type III domain protein	1	!	290	2.3	5.5e-88	9.8e-84	2	307	.]	61	356	..	1	0	Y	n2-13c25/26o	SpI	PredHel=0	Topology=o
gi|229192972|ref|ZP_04319929.1|	Bacillus cereus ATCC 10876	746	[296,325]	HEAGHLRQQSPWKFYNMTEVQNNIYSLSVE	[296,300]	HEAGH	S-layer domain protein	1	!	303.9	3.1	3.3e-92	5.9e-88	1	307	[]	82	375	..	1	0	Y	n12-22c34/35o	SpI	PredHel=1	Topology=i12-34o
gi|229193341|ref|ZP_04320291.1|	Bacillus cereus ATCC 10876	1062	[281,299]	HEVGHQHQQDTWLWDGLGE	[281,285]	HEVGH	hypothetical protein bcere0002_49870	1	!	310.3	4	3.8e-94	6.7e-90	1	307	[]	70	358	..	1	0	Y	n9-20c32/33o	SpI	PredHel=0	Topology=o
gi|42784249|ref|NP_981496.1|	Bacillus cereus ATCC 10987	1067	[291,309]	HEVGHLHQQAPWEWEDLGE	[291,295]	HEVGH	hypothetical protein BCE_5203	1	!	310.7	2.3	2.9e-94	5.2e-90	3	307	.]	80	368	..	1	0	Y	n9-20c32/33o	SpI	PredHel=0	Topology=o
gi|30023092|ref|NP_834723.1|	Bacillus cereus ATCC 14579	1213	[234,252]	HEVGHLHQQEPWKWSKVRE	[234,238]	HEVGH	wall-associated protein precursor	1	!	299.6	1.2	6.7e-91	1.2e-86	2	307	.]	22	309	..	0	0	0	i	CYT	PredHel=0	Topology=o
gi|229158665|ref|ZP_04286723.1|	Bacillus cereus ATCC 4342	1458	[272,290]	HEVGHQHQQDTWLWDGLGE	[272,276]	HEVGH	hypothetical protein bcere0010_48380	1	!	300.2	4.5	4.4e-91	7.9e-87	1	307	[]	61	349	..	1	0	Y	n2-12c23/24o	CYT	PredHel=0	Topology=o
gi|218235736|ref|YP_002366602.1|	Bacillus cereus B4264	591	[286,307]	HEAGHARQQYPWTWNDLRGMGE	[286,290]	HEAGH	S-layer domain protein	1	!	292.9	2.2	7.7e-89	1.4e-84	2	307	.]	75	370	..	1	0	Y	n15-27c32/33o	SpI	PredHel=1	Topology=i13-32o
gi|218232772|ref|YP_002369867.1|	Bacillus cereus B4264	1068	[291,309]	HEVGHLHQQEPWKWSKVRE	[291,295]	HEVGH	wall-associated protein	1	!	301.7	0.8	1.6e-91	2.8e-87	2	307	.]	79	366	..	1	0	Y	n9-20c32/33o	SpI	PredHel=0	Topology=o
gi|229130317|ref|ZP_04259276.1|	Bacillus cereus BDRD-Cer4	1267	[288,306]	HEVGHLHQQEPWKWSKVRE	[288,292]	HEVGH	hypothetical protein bcere0015_47530	1	!	301.2	1.1	2.2e-91	3.9e-87	2	307	.]	76	363	..	1	0	Y	n9-20c32/33o	SpI	PredHel=0	Topology=o
gi|229133414|ref|ZP_04262242.1|	Bacillus cereus BDRD-ST196	748	[296,325]	HEAGHLRQQSPWKFYNMTEVQNNIYSLSVE	[296,300]	HEAGH	S-layer domain protein	1	!	306	4.1	7.8e-93	1.4e-88	1	307	[]	82	377	..	1	0	Y	n12-22c34/35o	SpI	PredHel=1	Topology=i12-34o
gi|229136704|ref|ZP_04265361.1|	Bacillus cereus BDRD-ST196	471	[296,316]	HEAGHTRQQNPWTWASNGMTE	[296,300]	HEAGH	Fibronectin type III domain protein	1	!	301.3	0.1	2e-91	3.6e-87	2	307	.]	81	379	..	1	0	Y	n21-33c45/46o	SpI	PredHel=1	Topology=i21-43o
gi|229135898|ref|ZP_04264662.1|	Bacillus cereus BDRD-ST196	1058	[281,299]	HEVGHQHQQDTWLWEGLGE	[281,285]	HEVGH	hypothetical protein bcere0014_47770	1	!	305.3	4.9	1.3e-92	2.2e-88	1	307	[]	70	358	..	1	0	Y	n9-20c32/33o	CYT	PredHel=1	Topology=i7-25o
gi|229147613|ref|ZP_04275957.1|	Bacillus cereus BDRD-ST24	1267	[288,306]	HEVGHLHQQEPWKWSKVRE	[288,292]	HEVGH	hypothetical protein bcere0012_47390	1	!	301.3	0.8	2.1e-91	3.8e-87	2	307	.]	76	363	..	1	0	Y	n9-20c32/33o	SpI	PredHel=0	Topology=o
gi|229141796|ref|ZP_04270324.1|	Bacillus cereus BDRD-ST26	1261	[282,300]	HEVGHLHQQEPWKWSKVRE	[282,286]	HEVGH	hypothetical protein bcere0013_48840	1	!	301.3	0.8	2.1e-91	3.7e-87	2	307	.]	70	357	..	1	0	Y	n3-11c23/24o	CYT	PredHel=0	Topology=o
gi|229187307|ref|ZP_04314451.1|	Bacillus cereus BGSC 6E1	1055	[281,299]	HEVGHLHQQEPWKWSKVRE	[281,285]	HEVGH	hypothetical protein bcere0004_48420	1	!	297	0.1	4.4e-90	7.8e-86	2	307	.]	69	356	..	1	0	Y	n4-15c22/23o	CYT	PredHel=0	Topology=o
gi|52140468|ref|YP_086361.1|	Bacillus cereus E33L	1467	[281,299]	HEVGHQHQQETWLWDGLGE	[281,285]	HEVGH	wall-associated protein	1	!	302.5	4.4	9.2e-92	1.6e-87	1	307	[]	70	358	..	1	0	Y	n9-20c32/33o	SpI	PredHel=0	Topology=o
gi|229073860|ref|ZP_04206946.1|	Bacillus cereus F65185	772	[322,351]	HEAGHLRQQSPWKFYNMTEVQNNIYSLSVE	[322,326]	HEAGH	S-layer domain protein	1	!	303.4	3.1	4.8e-92	8.6e-88	1	307	[]	108	401	..	1	0	Y	n38-48c60/61o	SpI	PredHel=0	Topology=o
gi|229072547|ref|ZP_04205749.1|	Bacillus cereus F65185	1067	[291,309]	HEVGHLHQQEPWKWSKVRE	[291,295]	HEVGH	hypothetical protein bcere0025_47080	1	!	294.2	0.7	3.1e-89	5.5e-85	2	307	.]	79	366	..	1	0	Y	n9-20c32/33o	SpI	PredHel=0	Topology=o
gi|47567302|ref|ZP_00238015.1|	Bacillus cereus G9241	1470	[281,299]	HEVGHQHQQDTWLWDGLGE	[281,285]	HEVGH	reticulocyte binding protein	1	!	307	3.8	3.8e-93	6.7e-89	1	307	[]	70	358	..	1	0	Y	n9-20c32/33o	SpI	PredHel=0	Topology=o
gi|218898605|ref|YP_002447016.1|	Bacillus cereus G9842	735	[296,325]	HEAGHLRQQSPWKFYNMTEVQNNIYSLSVE	[296,300]	HEAGH	S-layer domain protein	1	!	310.5	3.6	3.3e-94	5.9e-90	1	307	[]	82	377	..	1	0	Y	n12-22c34/35o	SpI	PredHel=1	Topology=i12-34o
gi|218900212|ref|YP_002448623.1|	Bacillus cereus G9842	1476	[291,309]	HEVGHLHQQAPWFWSGVGE	[291,295]	HEVGH	wall-associated protein	1	!	303.4	0.4	4.6e-92	8.2e-88	2	307	.]	79	368	..	1	0	Y	n9-20c32/33o	SpI	PredHel=0	Topology=o
gi|206976683|ref|ZP_03237588.1|	Bacillus cereus H3081.97	1270	[291,309]	HEVGHLHQQEPWKWSKVRE	[291,295]	HEVGH	wall-associated protein	1	!	301.3	0.8	2.1e-91	3.8e-87	2	307	.]	79	366	..	1	0	Y	n9-20c32/33o	SpI	PredHel=0	Topology=o
gi|229199209|ref|ZP_04325889.1|	Bacillus cereus m1293	1273	[291,309]	HEVGHLHQQAPWEWEDLGE	[291,295]	HEVGH	hypothetical protein bcere0001_47200	1	!	310.1	2.4	4.3e-94	7.6e-90	3	307	.]	80	368	..	1	0	Y	n9-20c32/33o	SpI	PredHel=0	Topology=o
gi|229150123|ref|ZP_04278345.1|	Bacillus cereus m1550	577	[272,293]	HEAGHARQQYPWTWNDLRGMGE	[272,276]	HEAGH	Fibronectin type III domain protein	1	!	290.1	1.9	5.2e-88	9.3e-84	2	307	.]	61	356	..	1	0	Y	n2-13c18/19o	SpI	PredHel=0	Topology=o
gi|229153251|ref|ZP_04281429.1|	Bacillus cereus m1550	175					hypothetical protein bcere0011_47810	1	!	81.8	0.1	1.4e-24	2.5e-20	2	107	..	79	170	..	1	0	Y	n9-20c32/33o	SpI	PredHel=0	Topology=i
gi|229173176|ref|ZP_04300725.1|	Bacillus cereus MM3	593	[286,307]	HEAGHARQQYPWTWNDLRGMGE	[286,290]	HEAGH	Fibronectin type III domain protein	1	!	297.6	2.7	2.8e-90	4.9e-86	2	307	.]	75	370	..	1	0	Y	n15-27c39/40o	SpI	PredHel=1	Topology=i13-32o
gi|229175758|ref|ZP_04303264.1|	Bacillus cereus MM3	1466	[281,299]	HEVGHQHQQDTWLWDGLGE	[281,285]	HEVGH	hypothetical protein bcere0006_48340	1	!	308	4.3	1.9e-93	3.4e-89	1	307	[]	70	358	..	1	0	Y	n9-20c32/33o	CYT	PredHel=0	Topology=o
gi|196039491|ref|ZP_03106796.1|	Bacillus cereus NVH0597-99	1265	[288,306]	HEVGHLHQQEPWKWSKVRE	[288,292]	HEVGH	wall-associated protein	1	!	294	0.6	3.3e-89	6e-85	2	307	.]	76	363	..	1	0	Y	n9-20c32/33o	SpI	PredHel=0	Topology=o
gi|222098512|ref|YP_002532570.1|	Bacillus cereus Q1	1270	[291,309]	HEVGHLHQQEPWKWSKVRE	[291,295]	HEVGH	Wall-associated protein precursor	1	!	301.3	0.8	2.1e-91	3.8e-87	2	307	.]	79	366	..	1	0	Y	n9-20c32/33o	SpI	PredHel=0	Topology=o
gi|229164032|ref|ZP_04291969.1|	Bacillus cereus R309803	1482	[290,308]	HEVGHLHQQIPWLSKGMGE	[290,294]	HEVGH	hypothetical protein bcere0009_47940	1	!	291.6	0.2	1.9e-88	3.3e-84	2	307	.]	79	367	..	1	0	Y	n9-20c32/33o	SpI	PredHel=0	Topology=o
gi|229109370|ref|ZP_04238966.1|	Bacillus cereus Rock1-15	577	[272,293]	HEAGHARQQYPWTWNDLRGMGE	[272,276]	HEAGH	Fibronectin type III domain protein	1	!	292.9	2.2	7.3e-89	1.3e-84	2	307	.]	61	356	..	1	0	Y	n2-13c18/19o	SpI	PredHel=0	Topology=o
gi|229112505|ref|ZP_04242042.1|	Bacillus cereus Rock1-15	1267	[288,306]	HEVGHLHQQEPWKWSKVRE	[288,292]	HEVGH	hypothetical protein bcere0018_47450	1	!	300.5	1	3.6e-91	6.4e-87	2	307	.]	76	363	..	1	0	Y	n9-20c32/33o	SpI	PredHel=0	Topology=o
gi|229118524|ref|ZP_04247877.1|	Bacillus cereus Rock1-3	752	[276,297]	HEAGHARQQHPWTWNDLRGMGE	[276,280]	HEAGH	hypothetical protein bcere0017_47900	1	!	280.8	0.8	3.6e-85	6.4e-81	2	307	.]	65	360	..	1	1	Y	n4-15c27/28o728-747i	SpI	PredHel=1	Topology=o728-747i
gi|229119133|ref|ZP_04248460.1|	Bacillus cereus Rock1-3	612	[299,320]	HEAGHKRQQQPWTWDDRRGTWE	[299,303]	HEAGH	Fibronectin type III domain protein	1	!	304.5	1.2	2.1e-92	3.8e-88	2	307	.]	88	383	..	1	0	Y	n26-38c50/51o	SpI	PredHel=0	Topology=o
gi|229116021|ref|ZP_04245415.1|	Bacillus cereus Rock1-3	849	[276,305]	HEAGHLRQQSPWKFYNMTEVQNNIYSLSVE	[276,280]	HEAGH	S-layer domain protein	1	!	306.8	4.4	4.5e-93	8e-89	1	307	[]	62	357	..	0	0	0	i	CYT	PredHel=0	Topology=o
gi|229119453|ref|ZP_04248750.1|	Bacillus cereus Rock1-3	1064	[284,302]	HEMGHQRQPNPWTWNGLGE	[284,288]	HEMGH	S-layer domain protein	1	!	306.3	1.3	6.1e-93	1.1e-88	1	306	[.	71	364	..	1	1	Y	n8-20c32/33o1039-1056i	CYT	PredHel=1	Topology=o1039-1056i
gi|229106175|ref|ZP_04236724.1|	Bacillus cereus Rock3-28	764	[288,309]	HEAGHARQQYPWTWNDLRGMGE	[288,292]	HEAGH	Fibronectin type III domain protein	1	!	283.9	1.3	4.1e-86	7.3e-82	2	307	.]	77	372	..	1	1	Y	n15-27c39/40o740-759i	SpI	PredHel=1	Topology=o740-759i
gi|229106954|ref|ZP_04237054.1|	Bacillus cereus Rock3-28	612	[299,320]	HEAGHKRQQQPWTWDDRRGTWE	[299,303]	HEAGH	Fibronectin type III domain protein	1	!	304.7	1	1.9e-92	3.4e-88	2	307	.]	88	383	..	1	0	Y	n26-38c50/51o	SpI	PredHel=0	Topology=o
gi|229103110|ref|ZP_04233797.1|	Bacillus cereus Rock3-28	748	[296,325]	HEAGHLRQQSPWKFYNMTEVQNNIYSLSVE	[296,300]	HEAGH	S-layer domain protein	1	!	306.9	4	4.2e-93	7.5e-89	1	307	[]	82	377	..	1	0	Y	n12-22c34/35o	SpI	PredHel=1	Topology=i12-34o
gi|229100485|ref|ZP_04231342.1|	Bacillus cereus Rock3-29	752	[276,297]	HEAGHARQQYPWTWNDLRGMGE	[276,280]	HEAGH	Fibronectin type III domain protein	1	!	285.9	1.6	9.9e-87	1.8e-82	2	307	.]	65	360	..	1	1	Y	n4-15c27/28o728-747i	SpI	PredHel=1	Topology=o728-747i
gi|229100570|ref|ZP_04231422.1|	Bacillus cereus Rock3-29	612	[299,320]	HEAGHKRQQQPWTWDDRRGTWE	[299,303]	HEAGH	Fibronectin type III domain protein	1	!	304.7	1	1.9e-92	3.4e-88	2	307	.]	88	383	..	1	0	Y	n26-38c50/51o	SpI	PredHel=0	Topology=o
gi|229097059|ref|ZP_04228026.1|	Bacillus cereus Rock3-29	869	[296,325]	HEAGHLRQQSPWKFYNMTEVQNNIYSLSVE	[296,300]	HEAGH	S-layer domain protein	1	!	306.7	4.4	4.7e-93	8.4e-89	1	307	[]	82	377	..	1	0	Y	n12-22c34/35o	SpI	PredHel=1	Topology=i12-34o
gi|229094178|ref|ZP_04225257.1|	Bacillus cereus Rock3-42	1073	[291,309]	HEVGHLHQQAPWQWTGMGE	[291,295]	HEVGH	hypothetical protein bcere0021_48880	1	!	315.4	0.6	1.1e-95	1.9e-91	2	307	.]	79	368	..	1	0	Y	n9-20c32/33o	SpI	PredHel=0	Topology=o
gi|229082924|ref|ZP_04215346.1|	Bacillus cereus Rock4-2	746	[296,325]	HEAGHLRQQSPWKFYNMTEVQNNIYSLSVE	[296,300]	HEAGH	S-layer domain protein	1	!	305.4	2.9	1.2e-92	2.1e-88	1	307	[]	82	375	..	1	0	Y	n12-22c34/35o	SpI	PredHel=1	Topology=i12-34o
gi|229082307|ref|ZP_04214770.1|	Bacillus cereus Rock4-2	1067	[291,309]	HEVGHLHQQEPWKWSKVRE	[291,295]	HEVGH	hypothetical protein bcere0023_49240	1	!	299.8	0.8	6.1e-91	1.1e-86	2	307	.]	79	366	..	1	0	Y	n9-20c32/33o	SpI	PredHel=0	Topology=o
gi|152977134|ref|YP_001376651.1|	Bacillus cereus subsp. cytotoxis NVH 391-98	876	[286,303]	HEAGHQRQQTWKWSGLTE	[286,290]	HEAGH	S-layer domain-containing protein	1	!	320.6	0.9	2.7e-97	4.8e-93	1	307	[]	75	366	..	1	0	Y	n15-26c38/39o	CYT	PredHel=0	Topology=o
gi|196033029|ref|ZP_03100442.1|	Bacillus cereus W	1283	[290,308]	HEVGHIHQQVPWLSEGMGE	[290,294]	HEVGH	wall-associated protein	1	!	298.3	0.1	1.7e-90	3e-86	2	307	.]	79	367	..	1	0	Y	n9-20c32/33o	SpI	PredHel=0	Topology=o
gi|196033273|ref|ZP_03100686.1|	Bacillus cereus W	1277	[292,310]	HEVGHLHQQAPWFWSGIGE	[292,296]	HEVGH	wall-associated protein	1	!	302.7	0.1	7.7e-92	1.4e-87	2	307	.]	80	369	..	1	0	Y	n9-20c32/33o	SpI	PredHel=0	Topology=o
gi|229011762|ref|ZP_04168944.1|	Bacillus mycoides DSM 2048	735	[296,325]	HEAGHLRQQSPWKFYNMTEVQNNIYSLSVE	[296,300]	HEAGH	S-layer domain protein	1	!	307.6	4.3	2.5e-93	4.5e-89	1	307	[]	82	377	..	1	0	Y	n12-22c34/35o	SpI	PredHel=1	Topology=i12-34o
gi|229014696|ref|ZP_04171806.1|	Bacillus mycoides DSM 2048	728	[276,305]	HEAGHMRQQTPWNFKNMTEVQVNLYSLAVE	[276,280]	HEAGH	S-layer domain protein	1	!	291.9	4.4	1.5e-88	2.6e-84	1	307	[]	62	357	..	0	0	0	i	CYT	PredHel=0	Topology=o
gi|229000913|ref|ZP_04160383.1|	Bacillus mycoides Rock3-17	471	[296,316]	HEAGHTRQQNPWTWASNGMTE	[296,300]	HEAGH	Fibronectin type III domain protein	1	!	303.1	0.1	5.8e-92	1e-87	2	307	.]	81	379	..	1	0	Y	n21-32c40/41o	SpI	PredHel=1	Topology=i21-43o
gi|228995163|ref|ZP_04154891.1|	Bacillus pseudomycoides DSM 12442	823	[262,280]	HEAGHQRQQTPWTWDGLGE	[262,266]	HEAGH	S-layer domain protein	1	!	314.1	0.4	2.7e-95	4.8e-91	1	307	[]	48	342	..	1	1	0	o798-816i	CYT	PredHel=1	Topology=o794-816i
gi|228995318|ref|ZP_04155012.1|	Bacillus pseudomycoides DSM 12442	469	[296,314]	HEAGHTKQQYPWTWDGVVE	[296,300]	HEAGH	Fibronectin type III domain protein	1	!	298.6	0	1.4e-90	2.4e-86	2	307	.]	81	377	..	1	0	Y	n21-32c40/41o	SpI	PredHel=1	Topology=i21-43o
gi|228978521|ref|ZP_04138897.1|	Bacillus thuringiensis Bt407	577	[272,293]	HEAGHARQQYPWTWNDLRGMGE	[272,276]	HEAGH	Fibronectin type III domain protein	1	!	292.9	2.2	7.3e-89	1.3e-84	2	307	.]	61	356	..	1	0	Y	n2-13c18/19o	SpI	PredHel=0	Topology=o
gi|228980070|ref|ZP_04140386.1|	Bacillus thuringiensis Bt407	746	[296,325]	HEAGHLRQQSPWKFYNMTEVQNNIYSLSVE	[296,300]	HEAGH	S-layer domain protein	1	!	305.9	3.1	8.3e-93	1.5e-88	1	307	[]	82	375	..	1	0	Y	n12-22c34/35o	SpI	PredHel=1	Topology=i12-34o
gi|228981799|ref|ZP_04142094.1|	Bacillus thuringiensis Bt407	1473	[291,309]	HEVGHLHQQEPWKWSKVRE	[291,295]	HEVGH	hypothetical protein bthur0002_49580	1	!	299	0.5	1e-90	1.8e-86	2	307	.]	79	366	..	1	0	Y	n9-20c32/33o	SpI	PredHel=0	Topology=o
gi|228907613|ref|ZP_04071470.1|	Bacillus thuringiensis IBL 200	577	[272,293]	HEAGHARQQYPWTWNDLRGMGE	[272,276]	HEAGH	Fibronectin type III domain protein	1	!	286.3	2.1	7.8e-87	1.4e-82	2	307	.]	61	356	..	1	0	Y	n2-13c18/19o	SpI	PredHel=0	Topology=o
gi|228910901|ref|ZP_04074710.1|	Bacillus thuringiensis IBL 200	1071	[291,309]	HEVGHLHQQAPWFWSGVGE	[291,295]	HEVGH	hypothetical protein bthur0013_50430	1	!	306.5	0.3	5.4e-93	9.6e-89	2	307	.]	79	368	..	1	0	Y	n9-20c32/33o	SpI	PredHel=0	Topology=o
gi|228903993|ref|ZP_04068100.1|	Bacillus thuringiensis IBL 4222	735	[296,325]	HEAGHLRQQSPWKFYNMTEVQNNIYSLSVE	[296,300]	HEAGH	S-layer domain protein	1	!	310.5	3.6	3.3e-94	5.9e-90	1	307	[]	82	377	..	1	0	Y	n12-22c34/35o	SpI	PredHel=1	Topology=i12-34o
gi|228903564|ref|ZP_04067686.1|	Bacillus thuringiensis IBL 4222	1476	[291,309]	HEVGHLHQQAPWFWSGVGE	[291,295]	HEVGH	hypothetical protein bthur0014_47230	1	!	305.7	0.3	9.4e-93	1.7e-88	2	307	.]	79	368	..	1	0	Y	n9-20c32/33o	SpI	PredHel=0	Topology=o
gi|228936343|ref|ZP_04099141.1|	Bacillus thuringiensis serovar andalousiensis BGSC 4AW1	1277	[292,310]	HEVGHLHQQAPWFWSGIGE	[292,296]	HEVGH	hypothetical protein bthur0009_47800	1	!	306	0.2	7.4e-93	1.3e-88	2	307	.]	80	369	..	1	0	Y	n9-20c32/33o	SpI	PredHel=0	Topology=o
gi|228942778|ref|ZP_04105302.1|	Bacillus thuringiensis serovar berliner ATCC 10792	479	[32,53]	HEAGHARQQYPWTWNDLRGMGE	[32,36]	HEAGH	Fibronectin type III domain protein	1	!	112.5	0.6	6.2e-34	1.1e-29	193	307	.]	1	116	[.	0	0	0	i	CYT	PredHel=0	Topology=o
gi|228939033|ref|ZP_04101632.1|	Bacillus thuringiensis serovar berliner ATCC 10792	337	[32,53]	HEAGHARQQYPWTWNDLRGMGE	[32,36]	HEAGH	Fibronectin type III domain protein	1	!	111.4	1	1.3e-33	2.4e-29	193	307	.]	1	116	[.	0	0	0	i	CYT	PredHel=0	Topology=o
gi|228940592|ref|ZP_04103158.1|	Bacillus thuringiensis serovar berliner ATCC 10792	746	[296,325]	HEAGHLRQQSPWKFYNMTEVQNNIYSLSVE	[296,300]	HEAGH	S-layer domain protein	1	!	305.9	3.1	8.3e-93	1.5e-88	1	307	[]	82	375	..	1	0	Y	n12-22c34/35o	SpI	PredHel=1	Topology=i12-34o
gi|228942230|ref|ZP_04104770.1|	Bacillus thuringiensis serovar berliner ATCC 10792	1473	[291,309]	HEVGHLHQQEPWKWSKVRE	[291,295]	HEVGH	hypothetical protein bthur0008_48610	1	!	299	0.5	1e-90	1.8e-86	2	307	.]	79	366	..	1	0	Y	n9-20c32/33o	SpI	PredHel=0	Topology=o
gi|228924290|ref|ZP_04087543.1|	Bacillus thuringiensis serovar huazhongensis BGSC 4BD1	867	[296,325]	HEAGHLRQQSPWKFYNMTEVQNNIYSLSVE	[296,300]	HEAGH	S-layer domain protein	1	!	304.9	2.9	1.6e-92	2.9e-88	1	307	[]	82	375	..	1	0	Y	n12-22c34/35o	SpI	PredHel=1	Topology=i12-34o
gi|228923792|ref|ZP_04087070.1|	Bacillus thuringiensis serovar huazhongensis BGSC 4BD1	1286	[303,321]	HEVGHLHQQAPWFWSGVGE	[303,307]	HEVGH	hypothetical protein bthur0011_47670	1	!	303.8	0.3	3.7e-92	6.6e-88	2	307	.]	91	380	..	1	0	Y	n21-32c44/45o	SpI	PredHel=1	Topology=i21-40o
gi|75759716|ref|ZP_00739797.1|	Bacillus thuringiensis serovar israelensis ATCC 35	746	[296,325]	HEAGHLRQQSPWKFYNMTEVQNNIYSLSVE	[296,300]	HEAGH	Wall-associated protein precursor	1	!	304	2.6	3e-92	5.4e-88	1	307	[]	82	375	..	1	0	Y	n12-22c34/35o	SpI	PredHel=1	Topology=i12-34o
gi|75758573|ref|ZP_00738692.1|	Bacillus thuringiensis serovar israelensis ATCC 35	733	[282,311]	HEAGHLRQQVPWRFYNMGEVQNNIYSLAVE	[282,286]	HEAGH	Wall-associated protein precursor	1	!	291.9	0.8	1.5e-88	2.7e-84	1	307	[]	68	361	..	1	0	Y	n2-13c21/22o	CYT	PredHel=0	Topology=o
gi|75761505|ref|ZP_00741467.1|	Bacillus thuringiensis serovar israelensis ATCC 35	1488	[303,321]	HEVGHLHQQAPWFWSGVGE	[303,307]	HEVGH	Wall-associated protein precursor	1	!	305.7	0.3	9.5e-93	1.7e-88	2	307	.]	91	380	..	1	0	Y	n21-32c44/45o	SpI	PredHel=1	Topology=i21-40o
gi|49481519|ref|YP_039079.1|	Bacillus thuringiensis serovar konkukian str. 97-27	1273	[291,309]	HEVGHLHQQAPWEWEDLGE	[291,295]	HEVGH	wall-associated protein	1	!	312	2.2	1.2e-94	2.1e-90	3	307	.]	80	368	..	1	0	Y	n9-20c32/33o	SpI	PredHel=0	Topology=o
gi|228955817|ref|ZP_04117796.1|	Bacillus thuringiensis serovar kurstaki str. T03a001	726	[276,305]	HEAGHLRQQSPWKFYNMTEVQNNIYSLSVE	[276,280]	HEAGH	S-layer domain protein	1	!	302	3.1	1.2e-91	2.2e-87	1	307	[]	62	355	..	1	0	Y	n2-9c14/15o	CYT	PredHel=0	Topology=o
gi|228955326|ref|ZP_04117334.1|	Bacillus thuringiensis serovar kurstaki str. T03a001	1067	[290,308]	HEVGHLHQQEPWKWSKVRE	[290,294]	HEVGH	hypothetical protein bthur0006_46840	1	!	299.7	1	6.2e-91	1.1e-86	2	307	.]	78	365	..	1	0	Y	n9-20c32/33o	SpI	PredHel=0	Topology=o
gi|228950208|ref|ZP_04112386.1|	Bacillus thuringiensis serovar monterrey BGSC 4AJ1	746	[295,324]	HEAGHLRQQVPWRFYNMGEVQNNIYSLAVE	[295,299]	HEAGH	S-layer domain protein	1	!	292.8	1.3	8e-89	1.4e-84	1	307	[]	81	374	..	1	1	0	i12-34o	SpI	PredHel=1	Topology=i12-34o
gi|228949218|ref|ZP_04111485.1|	Bacillus thuringiensis serovar monterrey BGSC 4AJ1	746	[296,325]	HEAGHLRQQWPWNFYNMTEVQNNIYSLSVE	[296,300]	HEAGH	S-layer domain protein	1	!	297.9	3.3	2.3e-90	4.1e-86	1	307	[]	82	375	..	1	0	Y	n12-22c34/35o	SpI	PredHel=1	Topology=i12-34o
gi|228948790|ref|ZP_04111067.1|	Bacillus thuringiensis serovar monterrey BGSC 4AJ1	1071	[292,310]	HEVGHLHQQAPWFWSGIGE	[292,296]	HEVGH	hypothetical protein bthur0007_49140	1	!	306.8	0.2	4.2e-93	7.5e-89	2	307	.]	80	369	..	1	0	Y	n9-20c32/33o	SpI	PredHel=0	Topology=o
gi|228961305|ref|ZP_04122922.1|	Bacillus thuringiensis serovar pakistani str. T13001	1285	[303,321]	HEVGHLHQQVPWQWDGLGE	[303,307]	HEVGH	hypothetical protein bthur0005_47520	1	!	305.8	0.2	9.1e-93	1.6e-88	2	307	.]	91	380	..	1	0	Y	n21-32c44/45o	SpI	PredHel=1	Topology=i21-40o
gi|228930091|ref|ZP_04093101.1|	Bacillus thuringiensis serovar pondicheriensis	1081	[290,308]	HEVGHIHQQVPWLSEGMGE	[290,294]	HEVGH	hypothetical protein bthur0010_47730	1	!	300.2	0.1	4.5e-91	8.1e-87	2	307	.]	79	367	..	1	0	Y	n9-20c32/33o	SpI	PredHel=0	Topology=o
gi|228930090|ref|ZP_04093100.1|	Bacillus thuringiensis serovar pondicheriensis	1277	[292,310]	HEVGHLHQQAPWFWSGIGE	[292,296]	HEVGH	hypothetical protein bthur0010_47720	1	!	306.4	0.2	5.8e-93	1e-88	2	307	.]	80	369	..	1	0	Y	n9-20c32/33o	SpI	PredHel=0	Topology=o
gi|228917696|ref|ZP_04081237.1|	Bacillus thuringiensis serovar pulsiensis BGSC	1467	[281,299]	HEVGHQHQQDTWLWDGLGE	[281,285]	HEVGH	hypothetical protein bthur0012_49000	1	!	304.5	4	2.2e-92	3.9e-88	1	307	[]	70	358	..	1	0	Y	n9-20c32/33o	SpI	PredHel=0	Topology=o
gi|228969551|ref|ZP_04130357.1|	Bacillus thuringiensis serovar sotto str. T04001	730	[296,325]	HEAGHLRQQSPWKFYNMTEVQNNIYSLSVE	[296,300]	HEAGH	hypothetical protein bthur0004_62240	1	!	307.9	3.9	2e-93	3.6e-89	1	307	[]	82	377	..	1	0	Y	n12-22c34/35o	SpI	PredHel=1	Topology=i12-34o
gi|228968180|ref|ZP_04129181.1|	Bacillus thuringiensis serovar sotto str. T04001	772	[291,309]	HEVGHLHQQAPWFWSGVGE	[291,295]	HEVGH	hypothetical protein bthur0004_49610	1	!	307.4	0.3	2.8e-93	5e-89	2	307	.]	79	368	..	1	0	Y	n9-20c32/33o	SpI	PredHel=0	Topology=o
gi|228971914|ref|ZP_04132535.1|	Bacillus thuringiensis serovar thuringiensis str. T01001	577	[272,293]	HEAGHARQQYPWTWNDLRGMGE	[272,276]	HEAGH	Fibronectin type III domain protein	1	!	292.9	2.2	7.3e-89	1.3e-84	2	307	.]	61	356	..	1	0	Y	n2-13c18/19o	SpI	PredHel=0	Topology=o
gi|228975707|ref|ZP_04136244.1|	Bacillus thuringiensis serovar thuringiensis str. T01001	449	[2,23]	HEAGHARQQYPWTWNDLRGMGE	[2,6]	HEAGH	Fibronectin type III domain protein	1	!	92.4	0.1	8.5e-28	1.5e-23	224	307	.]	1	86	[.	0	0	0	i	CYT	PredHel=0	Topology=o
gi|228973512|ref|ZP_04134096.1|	Bacillus thuringiensis serovar thuringiensis str. T01001	746	[296,325]	HEAGHLRQQSPWKFYNMTEVQNNIYSLSVE	[296,300]	HEAGH	S-layer domain protein	1	!	305.9	3.1	8.3e-93	1.5e-88	1	307	[]	82	375	..	1	0	Y	n12-22c34/35o	SpI	PredHel=1	Topology=i12-34o
gi|228975160|ref|ZP_04135719.1|	Bacillus thuringiensis serovar thuringiensis str. T01001	1473	[291,309]	HEVGHLHQQEPWKWSKVRE	[291,295]	HEVGH	hypothetical protein bthur0003_49080	1	!	299	0.5	1e-90	1.8e-86	2	307	.]	79	366	..	1	0	Y	n9-20c32/33o	SpI	PredHel=0	Topology=o
gi|228988313|ref|ZP_04148407.1|	Bacillus thuringiensis serovar tochigiensis BGSC 4Y1	1265	[281,299]	HEVGHQHQQDTWLWDGLGE	[281,285]	HEVGH	hypothetical protein bthur0001_49700	1	!	308.3	4	1.6e-93	2.8e-89	1	307	[]	70	358	..	1	0	Y	n9-20c32/33o	SpI	PredHel=0	Topology=o
gi|118480143|ref|YP_897294.1|	Bacillus thuringiensis str. Al Hakam	1065	[291,309]	HEVGHLHQQEPWKWSKVRE	[291,295]	HEVGH	wall-associated protein	1	!	296.9	0.1	4.4e-90	7.9e-86	2	307	.]	79	366	..	1	0	Y	n9-20c32/33o	SpI	PredHel=0	Topology=o
gi|163940294|ref|YP_001645178.1|	Bacillus weihenstephanensis KBAB4	869	[296,325]	HEAGHLRQQSPWKFYNMTEVQNNIYSLSVE	[296,300]	HEAGH	S-layer domain-containing protein	1	!	307.4	4.7	2.8e-93	5e-89	1	307	[]	82	377	..	1	0	Y	n12-22c34/35o	SpI	PredHel=1	Topology=i12-34o
gi|163943336|ref|YP_001642566.1|	Bacillus weihenstephanensis KBAB4	749	[297,326]	HEAGHMRQQAPWNFKNMTEVQVNLYSLAVE	[297,301]	HEAGH	fibronectin type III domain-containing protein	1	!	295.5	4.4	1.2e-89	2.2e-85	1	307	[]	83	378	..	1	0	Y	n15-26c34/35o	SpI	PredHel=1	Topology=i12-34o
gi|163942780|ref|YP_001647664.1|	Bacillus weihenstephanensis KBAB4	1475	[291,309]	HEVGHLHQQEPWKWSKVRE	[291,295]	HEVGH	wall-associated protein precursor	1	!	301.9	0.7	1.3e-91	2.4e-87	2	307	.]	79	366	..	1	0	Y	n9-20c32/33o	SpI	PredHel=0	Topology=o
gi|153807100|ref|ZP_01959768.1|	Bacteroides caccae ATCC 43185	973	[669,687]	HEFGHGNQVAQMKGAGWAE	[669,673]	HEFGH	hypothetical protein BACCAC_01377	1	!	132.4	1.5	5.4e-40	9.6e-36	5	306	..	456	776	..	1	0	Y	n8-18c22/23o	SpII	PredHel=0	Topology=o
gi|153805921|ref|ZP_01958589.1|	Bacteroides caccae ATCC 43185	977	[675,693]	HEFGHGNQVAQMKGNGWTE	[675,679]	HEFGH	hypothetical protein BACCAC_00161	1	!	130	0	2.9e-39	5.2e-35	4	306	..	459	785	..	1	0	Y	n13-22c26/27o	SpII	PredHel=0	Topology=o
gi|153807502|ref|ZP_01960170.1|	Bacteroides caccae ATCC 43185	951	[650,669]	HEFGHVNQIRPGLKWVSTTE	[650,654]	HEFGH	hypothetical protein BACCAC_01782	1	!	251.8	0	2.4e-76	4.3e-72	2	306	..	438	756	..	1	0	Y	n6-16c20/21o	SpII	PredHel=0	Topology=o
gi|153807099|ref|ZP_01959767.1|	Bacteroides caccae ATCC 43185	558	[260,279]	HEFGHVNQVRPGLKWHGTTE	[260,264]	HEFGH	hypothetical protein BACCAC_01376	1	!	249	0.3	1.8e-75	3.1e-71	2	305	..	49	364	..	1	0	Y	n7-18c22/23o	SpI	PredHel=1	Topology=i7-29o
gi|153807570|ref|ZP_01960238.1|	Bacteroides caccae ATCC 43185	958	[654,681]	HEIGHCNQTRLGVMWIGMTEVTNNIMSE	[654,658]	HEIGH	hypothetical protein BACCAC_01850	1	!	246.1	0.6	1.4e-74	2.4e-70	5	307	.]	445	749	..	1	0	Y	n6-17c22/23o	SpII	PredHel=0	Topology=o
gi|153807091|ref|ZP_01959759.1|	Bacteroides caccae ATCC 43185	937	[664,683]	HEIGHCNQTRPGLKWHGLTE	[664,668]	HEIGH	hypothetical protein BACCAC_01368	1	!	285.5	1	1.4e-86	2.5e-82	5	307	.]	453	745	..	1	0	Y	n4-15c20/21o	SpII	PredHel=0	Topology=o
gi|153807579|ref|ZP_01960247.1|	Bacteroides caccae ATCC 43185	956	[663,690]	HEIGHCNQTRPGVKWIGLTEVTNNIMSE	[663,667]	HEIGH	hypothetical protein BACCAC_01859	1	!	242.2	0.7	2e-73	3.5e-69	5	307	.]	451	757	..	1	0	Y	n10-17c22/23o	SpII	PredHel=0	Topology=o
gi|153808286|ref|ZP_01960954.1|	Bacteroides caccae ATCC 43185	796	[514,531]	HEIGHIHQKAINWPGCTE	[514,518]	HEIGH	hypothetical protein BACCAC_02574	1	!	149.3	1	3.8e-45	6.8e-41	4	306	..	290	596	..	0	0	0	i	CYT	PredHel=0	Topology=o
gi|153807560|ref|ZP_01960228.1|	Bacteroides caccae ATCC 43185	799	[501,518]	HEIGHIHQLAIDWPSSTE	[501,505]	HEIGH	hypothetical protein BACCAC_01840	1	!	127	0.2	2.5e-38	4.4e-34	5	267	..	279	541	..	1	0	Y	n7-17c22/23o	SpII	PredHel=0	Topology=o
gi|153808599|ref|ZP_01961267.1|	Bacteroides caccae ATCC 43185	954	[673,690]	HEIGHIHQRAINWPGSTE	[673,677]	HEIGH	hypothetical protein BACCAC_02897	1	!	139.5	1.5	3.8e-42	6.7e-38	4	306	..	453	755	..	1	0	Y	n10-21c29/30o	SpII	PredHel=0	Topology=o
gi|153809299|ref|ZP_01961967.1|	Bacteroides caccae ATCC 43185	952	[670,687]	HEIGHLHQGAIAWTGCFE	[670,674]	HEIGH	hypothetical protein BACCAC_03612	1	!	122.8	0.1	4.5e-37	8e-33	5	306	..	460	750	..	1	0	Y	n12-20c25/26o	CYT	PredHel=0	Topology=o
gi|153809164|ref|ZP_01961832.1|	Bacteroides caccae ATCC 43185	857	[569,586]	HEIGHVHQGAINWASTTE	[569,573]	HEIGH	hypothetical protein BACCAC_03474	1	!	146.7	1.9	2.5e-44	4.4e-40	5	305	..	352	660	..	1	0	Y	n7-17c21/22o	SpII	PredHel=0	Topology=o
gi|153807218|ref|ZP_01959886.1|	Bacteroides caccae ATCC 43185	510	[326,345]	HEIGHVMQMRPWLTWGGMTE	[326,330]	HEIGH	hypothetical protein BACCAC_01496	1	!	254.6	0.2	3.4e-77	6.1e-73	2	306	..	105	407	..	1	0	Y	n8-16c21/22o	SpI	PredHel=0	Topology=o
gi|153807217|ref|ZP_01959885.1|	Bacteroides caccae ATCC 43185	959	[679,698]	HELGHIHQTRPGLKWHGMTE	[679,683]	HELGH	hypothetical protein BACCAC_01495	1	!	266.8	2.4	6.6e-81	1.2e-76	5	307	.]	470	760	..	1	1	0	i21-41o	SpII	PredHel=1	Topology=i21-40o
gi|153807561|ref|ZP_01960229.1|	Bacteroides caccae ATCC 43185	886	[587,604]	HEMGHVHQAAINWPSSTE	[587,591]	HEMGH	hypothetical protein BACCAC_01841	1	!	126	3.6	4.8e-38	8.5e-34	4	306	..	356	669	..	1	0	Y	n8-19c23/24o	SpII	PredHel=0	Topology=o
gi|153806970|ref|ZP_01959638.1|	Bacteroides caccae ATCC 43185	800	[589,608]	HEVGHCNQTRPGLKWAGLTE	[589,593]	HEVGH	hypothetical protein BACCAC_01246	1	!	186.6	0.3	1.8e-56	3.2e-52	5	305	..	367	687	..	1	0	Y	n16-24c29/30o	SpI	PredHel=0	Topology=o
gi|154497181|ref|ZP_02035877.1|	Bacteroides capillosus ATCC 29799	1622	[1091,1104]	HEIGHNMDKLGKAE	[1091,1095]	HEIGH	hypothetical protein BACCAP_01474	2	!	66	0.1	9e-20	1.6e-15	156	306	..	1013	1166	..	1	0	Y	n7-25c30/31o	SpII	PredHel=1	Topology=i7-29o
gi|224024275|ref|ZP_03642641.1|	Bacteroides coprophilus DSM 18228	567	[342,361]	HEVGHVHQLQTYLSWGGLGE	[342,346]	HEVGH	hypothetical protein BACCOPRO_00998	1	!	201.4	0.4	5.5e-61	9.7e-57	2	306	..	121	447	..	1	0	Y	n4-14c24/25o	SpI	PredHel=0	Topology=o
gi|255691954|ref|ZP_05415629.1|	Bacteroides finegoldii DSM 17565	705					conserved hypothetical protein	1	!	109.4	0	5.7e-33	1e-28	3	219	..	109	333	..	1	0	Y	n11-21c26/27o	SpII	PredHel=1	Topology=i12-29o
gi|255010514|ref|ZP_05282640.1|	Bacteroides fragilis 3_1_12	932	[647,674]	HEIGHCNQTRPGLKWLGTTEVTNNIMSE	[647,651]	HEIGH	putative lipoprotein	1	!	270	0.1	6.8e-82	1.2e-77	5	307	.]	440	738	..	1	0	Y	n3-11c16/17o	SpII	PredHel=0	Topology=o
gi|60682409|ref|YP_212553.1|	Bacteroides fragilis NCTC 9343	939	[654,681]	HEIGHCNQTRPGLKWLGTTEVTNNIMSE	[654,658]	HEIGH	putative lipoprotein	1	!	275.7	0.1	1.3e-83	2.2e-79	5	307	.]	447	745	..	1	0	Y	n5-18c23/24o	SpII	PredHel=0	Topology=o
gi|53714388|ref|YP_100380.1|	Bacteroides fragilis YCH46	939	[654,681]	HEIGHCNQTRPGLKWLGTTEVTNNIMSE	[654,658]	HEIGH	hypothetical protein BF3101	1	!	275.7	0.1	1.3e-83	2.2e-79	5	307	.]	447	745	..	1	0	Y	n5-18c23/24o	SpII	PredHel=0	Topology=o
gi|198275420|ref|ZP_03207951.1|	Bacteroides plebeius DSM 17135	856	[573,590]	HEIGHIHQAAINWPGSTE	[573,577]	HEIGH	hypothetical protein BACPLE_01583	1	!	141.5	3	9.1e-43	1.6e-38	4	306	..	354	655	..	1	0	Y	n5-18c23/24o	SpII	PredHel=0	Topology=o
gi|198276091|ref|ZP_03208622.1|	Bacteroides plebeius DSM 17135	510	[326,345]	HEIGHVMQMSPQLTWGGMTE	[326,330]	HEIGH	hypothetical protein BACPLE_02278	1	!	259.6	0.1	1e-78	1.8e-74	2	306	..	105	407	..	1	0	Y	n6-16c21/22o	SpI	PredHel=0	Topology=o
gi|253569212|ref|ZP_04846622.1|	Bacteroides sp. 1_1_6	956	[647,674]	HEIGHCNQTRPGVLWGGNTEVTNNIMSE	[647,651]	HEIGH	conserved hypothetical protein	1	!	239.2	0.3	1.7e-72	3.1e-68	5	307	.]	436	743	..	0	0	0	i	CYT	PredHel=0	Topology=o
gi|253569977|ref|ZP_04847386.1|	Bacteroides sp. 1_1_6	857	[574,591]	HEIGHVHQAAINWASSTE	[574,578]	HEIGH	conserved hypothetical protein	1	!	134.2	4.2	1.6e-40	2.8e-36	5	306	..	357	656	..	1	0	Y	n6-17c22/23o	SpII	PredHel=0	Topology=o
gi|253569949|ref|ZP_04847358.1|	Bacteroides sp. 1_1_6	996	[689,706]	HELGHMHQGAINWPSTTE	[689,693]	HELGH	conserved hypothetical protein	1	!	63.6	0.1	4.9e-19	8.7e-15	5	259	..	453	722	..	1	0	Y	n9-20c25/26o	SpII	PredHel=0	Topology=o
gi|253567674|ref|ZP_04845085.1|	Bacteroides sp. 1_1_6	705					coagulation factor 5/8 type	1	!	94.9	0	1.4e-28	2.6e-24	3	218	..	107	332	..	1	1	0	i12-31o	SpI	PredHel=1	Topology=i13-35o
gi|265766160|ref|ZP_06094201.1|	Bacteroides sp. 2_1_16	939	[654,681]	HEIGHCNQTRPGLKWLGTTEVTNNIMSE	[654,658]	HEIGH	conserved hypothetical protein	1	!	275.7	0.1	1.3e-83	2.2e-79	5	307	.]	447	745	..	1	0	Y	n5-18c23/24o	SpII	PredHel=0	Topology=o
gi|253564886|ref|ZP_04842342.1|	Bacteroides sp. 3_2_5	939	[654,681]	HEIGHCNQTRPGLKWLGTTEVTNNIMSE	[654,658]	HEIGH	conserved hypothetical protein	1	!	277.2	0.2	4.6e-84	8.3e-80	5	307	.]	447	745	..	1	0	Y	n5-18c23/24o	SpII	PredHel=0	Topology=o
gi|260170962|ref|ZP_05757374.1|	Bacteroides sp. D2	814					hypothetical protein BacD2_03774	1	!	105.6	0	7.9e-32	1.4e-27	4	187	..	105	297	..	1	0	Y	n8-15c20/21o	CYT	PredHel=0	Topology=o
gi|29348424|ref|NP_811927.1|	Bacteroides thetaiotaomicron VPI-5482	968	[659,686]	HEIGHCNQTRPGVLWGGNTEVTNNIMSE	[659,663]	HEIGH	hypothetical protein BT_3015	1	!	239.2	0.2	1.7e-72	3e-68	5	307	.]	448	755	..	1	0	Y	n6-17c22/23o	SpII	PredHel=0	Topology=o
gi|29349652|ref|NP_813155.1|	Bacteroides thetaiotaomicron VPI-5482	857	[574,591]	HEIGHVHQAAINWASSTE	[574,578]	HEIGH	hypothetical protein BT_4244	1	!	134.2	4.2	1.6e-40	2.8e-36	5	306	..	357	656	..	1	0	Y	n6-17c22/23o	SpII	PredHel=0	Topology=o
gi|29349680|ref|NP_813183.1|	Bacteroides thetaiotaomicron VPI-5482	996	[689,706]	HELGHMHQGAINWPSTTE	[689,693]	HELGH	hypothetical protein BT_4272	1	!	63.8	0.1	4.4e-19	7.8e-15	5	259	..	453	722	..	1	0	Y	n9-20c25/26o	SpII	PredHel=0	Topology=o
gi|29345687|ref|NP_809190.1|	Bacteroides thetaiotaomicron VPI-5482	705					hypothetical protein BT_0277	1	!	94.9	0	1.4e-28	2.6e-24	3	218	..	107	332	..	1	1	0	i12-31o	SpI	PredHel=1	Topology=i13-35o
gi|150003522|ref|YP_001298266.1|	Bacteroides vulgatus ATCC 8482	969	[674,691]	HEIGHVHQLAIDWMGSTE	[674,678]	HEIGH	hypothetical protein BVU_0949	1	!	133.7	3	2.3e-40	4e-36	5	307	.]	452	757	..	1	0	Y	n3-14c18/19o	SpII	PredHel=0	Topology=o
gi|156120497|ref|NP_001095394.1|	Bos taurus	914	[756,787]	HELGHNQQREQWEFPPHTTEATCNLWSVYVHE	[756,760]	HELGH	hypothetical protein LOC510320	1	!	288	0	2.3e-87	4.1e-83	2	307	.]	542	840	..	0	0	0	i	CYT	PredHel=0	Topology=o
gi|149642633|ref|NP_001092524.1|	Bos taurus	921					hypothetical protein LOC533126	1	!	287	0	4.7e-87	8.4e-83	3	307	.]	544	841	..	0	0	0	i	CYT	PredHel=0	Topology=o
gi|257068157|ref|YP_003154412.1|	Brachybacterium faecium DSM 4810	464	[299,332]	HELGHHHQQEPVNPGDVVEVTVNIFSLAVQREFE	[299,303]	HELGH	hypothetical protein Bfae_09730	1	!	222	0	2.9e-67	5.2e-63	2	307	.]	71	387	..	1	0	Y	n14-25c33/34o	SpI	PredHel=0	Topology=o
gi|260841027|ref|XP_002613810.1|	Branchiostoma floridae	676	[539,557]	HELGHNMQRKWWTFEGTGE	[539,543]	HELGH	hypothetical protein BRAFLDRAFT_85351	1	!	172.9	0	2.6e-52	4.6e-48	2	243	..	324	557	..	0	0	0	i	CYT	PredHel=0	Topology=o
gi|260831644|ref|XP_002610768.1|	Branchiostoma floridae	533					hypothetical protein BRAFLDRAFT_91560	1	!	70.7	0	3.4e-21	6.1e-17	2	157	..	312	464	..	0	0	0	i	CYT	PredHel=0	Topology=o
gi|73978730|ref|XP_539847.2|	Canis familiaris	917	[757,788]	HELGHNQQQEKWEFPPHTTEATCNLWSVYVHE	[757,761]	HELGH	PREDICTED: hypothetical protein XP_539847	1	!	298.5	0	1.5e-90	2.7e-86	2	307	.]	543	841	..	0	0	0	i	CYT	PredHel=0	Topology=o
gi|73978451|ref|XP_539846.2|	Canis familiaris	919					PREDICTED: hypothetical protein XP_539846 isoform 1	1	!	282.6	0	1.1e-85	1.9e-81	3	307	.]	544	841	..	0	0	0	i	CYT	PredHel=0	Topology=o
gi|73978453|ref|XP_848591.1|	Canis familiaris	921					PREDICTED: hypothetical protein XP_843498 isoform 2	1	!	282.6	0	1.1e-85	1.9e-81	3	307	.]	544	841	..	0	0	0	i	CYT	PredHel=0	Topology=o
gi|256421564|ref|YP_003122217.1|	Chitinophaga pinensis DSM 2588	770	[602,620]	HELGHRHQFWGIDFGELQE	[602,606]	HELGH	hypothetical protein Cpin_2532	1	!	230.2	0	9.3e-70	1.7e-65	4	307	.]	387	687	..	1	0	Y	n6-17c24/25o	SpI	PredHel=0	Topology=o
gi|196234345|ref|ZP_03133174.1|	Chthoniobacter flavus Ellin428	759	[599,629]	HELGHNHQVGDWTFDGTVEVTCNLFSLYCME	[599,603]	HELGH	conserved hypothetical protein	1	!	306.2	0	6.7e-93	1.2e-88	2	307	.]	385	684	..	1	0	Y	n7-17c23/24o	SpI	PredHel=0	Topology=o
gi|164687480|ref|ZP_02211508.1|	Clostridium bartlettii DSM 16795	1263	[334,349]	HEVGHQMDIMGRDWPE	[334,338]	HEVGH	hypothetical protein CLOBAR_01121	1	!	88.6	1.5	1.2e-26	2.2e-22	2	304	..	93	404	..	1	0	Y	n6-15c27/28o	SpI	PredHel=0	Topology=o
gi|164687481|ref|ZP_02211509.1|	Clostridium bartlettii DSM 16795	2011	[562,577]	HEVGHQMDISEREWGE	[562,566]	HEVGH	hypothetical protein CLOBAR_01122	1	!	89.1	0.7	8.2e-27	1.5e-22	2	304	..	321	632	..	1	0	Y	n6-16c28/29o	SpI	PredHel=0	Topology=o
gi|251780698|ref|ZP_04823618.1|	Clostridium botulinum E1 str. 'BoNT E Beluga'	1872	[1286,1301]	HEIGHVIDEGNAIYGE	[1286,1290]	HEIGH	fibronectin type III domain protein	2	!	53.7	0	5.2e-16	9.2e-12	99	306	..	1128	1360	..	1	0	Y	n5-16c28/29o	SpI	PredHel=0	Topology=o
gi|188590139|ref|YP_001920091.1|	Clostridium botulinum E3 str. Alaska E43	1886	[1300,1315]	HEIGHVIDEGNAIYGE	[1300,1304]	HEIGH	fibronectin type III domain protein	2	!	54.9	0	2.2e-16	3.9e-12	99	306	..	1142	1374	..	1	0	Y	n5-16c28/29o	SpI	PredHel=0	Topology=o
gi|145953279|ref|ZP_01802287.1|	Clostridium difficile QCD-32g58	834	[145,160]	HEIGHVTDIGKMTYSE	[145,149]	HEIGH	hypothetical protein CdifQ_04003262	1	!	38.9	0	1.6e-11	2.9e-07	181	306	..	90	218	..	0	0	0	i	CYT	PredHel=0	Topology=o
gi|266624902|ref|ZP_06117837.1|	Clostridium hathewayi DSM 13479	1749	[1140,1155]	HEIGHEINEGAYAIAE	[1140,1144]	HEIGH	coagulation factor 5/8 type domain protein	2	!	46.4	0	8.2e-14	1.5e-09	102	306	..	996	1210	..	1	0	Y	n4-15c26/27o	SpI	PredHel=0	Topology=o
gi|210621328|ref|ZP_03292590.1|	Clostridium hiranonis DSM 13275	1937	[1245,1260]	HEIGHKADIGNRTYSE	[1245,1249]	HEIGH	hypothetical protein CLOHIR_00533	2	!	47.9	0.1	3e-14	5.4e-10	199	307	.]	1219	1320	..	1	0	Y	n4-15c24/25o	SpI	PredHel=0	Topology=o
gi|110798644|ref|YP_695932.1|	Clostridium perfringens ATCC 13124	1687	[756,782]	HELGHNFDTGGRTIVEVTNNMMPLFFE	[756,760]	HELGH	F5/8 type C domain-containing protein	1	!	86.5	2.3	5.2e-26	9.3e-22	2	305	..	520	836	..	1	0	Y	n6-15c20/21o	SpI	PredHel=0	Topology=o
gi|110801328|ref|YP_695519.1|	Clostridium perfringens ATCC 13124	2142	[972,998]	HEMGHNFDTNNRTIVEVTNNMLPLHFE	[972,976]	HEMGH	discoidin domain-containing protein	1	!	76.6	1.2	5.4e-23	9.7e-19	2	305	..	738	1052	..	1	0	Y	n8-15c26/27o	SpI	PredHel=0	Topology=o
gi|168211786|ref|ZP_02637411.1|	Clostridium perfringens B str. ATCC 3626	2156	[995,1019]	HEFGHIFNTQYVVDGEVTNNLYAQE	[995,999]	HEFGH	discoidin domain protein	1	!	72.7	1.8	8.5e-22	1.5e-17	1	307	[]	742	1064	..	1	0	Y	n8-15c26/27o	SpI	PredHel=0	Topology=o
gi|168209602|ref|ZP_02635227.1|	Clostridium perfringens B str. ATCC 3626	1688	[756,782]	HELGHNFDTGGRTIVEVTNNMMPLFFE	[756,760]	HELGH	F5/8 type C domain protein	1	!	85.3	2.9	1.2e-25	2.1e-21	2	305	..	520	836	..	1	0	Y	n6-15c20/21o	SpI	PredHel=0	Topology=o
gi|169346923|ref|ZP_02865871.1|	Clostridium perfringens C str. JGS1495	2156	[995,1019]	HEFGHIFNTQYVVDGEVTNNLYAQE	[995,999]	HEFGH	ABC transporter, permease protein	1	!	73.1	3.1	6.1e-22	1.1e-17	1	307	[]	742	1064	..	1	0	Y	n8-15c26/27o	SpI	PredHel=0	Topology=o
gi|168212328|ref|ZP_02637953.1|	Clostridium perfringens CPE str. F4969	2156	[995,1019]	HEFGHIFNTQYVVDGEVTNNLYAQE	[995,999]	HEFGH	discoidin domain protein	1	!	72.7	1.8	8.5e-22	1.5e-17	1	307	[]	742	1064	..	1	0	Y	n8-15c26/27o	SpI	PredHel=0	Topology=o
gi|168213022|ref|ZP_02638647.1|	Clostridium perfringens CPE str. F4969	1687	[756,782]	HELGHNFDTGGRTIVEVTNNMMPLFFE	[756,760]	HELGH	F5/8 type C domain protein	1	!	85.9	2	7.8e-26	1.4e-21	2	305	..	520	836	..	1	0	Y	n6-15c20/21o	SpI	PredHel=0	Topology=o
gi|182625488|ref|ZP_02953260.1|	Clostridium perfringens D str. JGS1721	1140	[227,251]	HEFGHIFNTKYVVDGEVTNNLYAQE	[227,231]	HEFGH	discoidin domain protein	1	!	55.6	2.4	1.3e-16	2.3e-12	54	307	.]	18	296	..	0	0	0	i	CYT	PredHel=0	Topology=o
gi|182625919|ref|ZP_02953684.1|	Clostridium perfringens D str. JGS1721	2156	[995,1019]	HEFGHIFNTQYVVDGEVTNNLYAQE	[995,999]	HEFGH	discoidin domain protein	1	!	73.8	1.8	3.9e-22	6.9e-18	1	307	[]	742	1064	..	1	0	Y	n8-15c26/27o	SpI	PredHel=0	Topology=o
gi|182626537|ref|ZP_02954286.1|	Clostridium perfringens D str. JGS1721	1269	[330,355]	HEINHHYQKRYLNYSDEWGVGDEFSE	[330,334]	HEINH	putative antigenic protein NP1	1	!	124.3	1.1	1.6e-37	2.9e-33	9	277	..	113	389	..	0	0	0	i	CYT	PredHel=0	Topology=o
gi|182624186|ref|ZP_02951972.1|	Clostridium perfringens D str. JGS1721	1687	[756,782]	HELGHNFDTGGRTIVEVTNNMMPLFFE	[756,760]	HELGH	F5/8 type C domain protein	1	!	86.2	2.6	6.6e-26	1.2e-21	2	305	..	520	836	..	1	0	Y	n6-15c20/21o	SpI	PredHel=0	Topology=o
gi|168205048|ref|ZP_02631053.1|	Clostridium perfringens E str. JGS1987	2156	[995,1019]	HEFGHIFNTQYVVDGEVTNNLYAQE	[995,999]	HEFGH	discoidin domain protein	1	!	74	2.4	3.3e-22	5.8e-18	2	307	.]	743	1064	..	1	0	Y	n8-15c26/27o	SpI	PredHel=0	Topology=o
gi|168216089|ref|ZP_02641714.1|	Clostridium perfringens NCTC 8239	2142	[972,998]	HEIGHNFDTNNRTIVEVTNNMLPLHFE	[972,976]	HEIGH	discoidin domain protein	1	!	77.5	1.1	2.9e-23	5.2e-19	2	305	..	738	1052	..	1	0	Y	n8-15c26/27o	SpI	PredHel=0	Topology=o
gi|168217074|ref|ZP_02642699.1|	Clostridium perfringens NCTC 8239	1687	[756,782]	HELGHNFDTGGRTIVEVTNNMMPLFFE	[756,760]	HELGH	F5/8 type C domain protein	1	!	85.9	2	7.8e-26	1.4e-21	2	305	..	520	836	..	1	0	Y	n6-15c20/21o	SpI	PredHel=0	Topology=o
gi|110802272|ref|YP_698600.1|	Clostridium perfringens SM101	1465	[534,560]	HELGHNFDTGGRTIVEVTNNIMPLFFE	[534,538]	HELGH	leucine rich repeat domain-containing protein	1	!	91.7	2.1	1.4e-27	2.4e-23	2	305	..	298	614	..	1	0	Y	n6-15c20/21o	SpI	PredHel=0	Topology=o
gi|18310263|ref|NP_562197.1|	Clostridium perfringens str. 13	1687	[756,782]	HELGHNFDTGGRTIVEVTNNMMPLFFE	[756,760]	HELGH	hypothetical protein CPE1281	1	!	86.5	2.3	5.2e-26	9.3e-22	2	305	..	520	836	..	1	0	Y	n6-15c20/21o	SpI	PredHel=0	Topology=o
gi|167754747|ref|ZP_02426874.1|	Clostridium ramosum DSM 1402	1739	[996,1021]	HEELHRDDNSVNYDYDEKNCILGATE[1144,1159]	[996,1000]	HEELH[1144,1148]	hypothetical protein CLORAM_00251	2	!	50.8	1	3.9e-15	7e-11	143	306	..	1050	1214	..	1	0	Y	n4-15c20/21o	SpI	PredHel=0	Topology=o
gi|254517593|ref|ZP_05129649.1|	Clostridium sp. 7_2_43FAA	2664	[1213,1228]	HEIGHRMDVSTRLYGE	[1213,1217]	HEIGH	leucine rich repeat domain-containing protein	1	!	71.9	3.4	1.5e-21	2.6e-17	2	305	..	971	1285	..	1	0	Y	n6-16c27/28o	SpI	PredHel=0	Topology=o
gi|209875641|ref|XP_002139263.1|	Cryptosporidium muris RN66	978	[777,795]	HEIGHNRQKPQWTFAGTEE	[777,781]	HEIGH	hypothetical protein	2	!	130.6	0	2e-39	3.5e-35	106	307	.]	665	869	..	0	0	0	i	CYT	PredHel=0	Topology=o
gi|126649195|ref|XP_001388270.1|	Cryptosporidium parvum Iowa II	1025	[805,823]	HEIGHNRQSSYWTFNGTEE	[805,809]	HEIGH	hypothetical protein	2	!	112	0.1	8.8e-34	1.6e-29	115	288	..	698	869	..	1	1	0	o931-950i	CYT	PredHel=2	Topology=o881-903i934-956o
gi|147905224|ref|NP_001082796.1|	Danio rerio	912	[754,785]	HELGHNQQRGVWEFPPHTTECTCNLWSLYVHE	[754,758]	HELGH	hypothetical protein LOC323315	1	!	300.6	0	3.4e-91	6e-87	2	307	.]	540	838	..	0	0	0	i	CYT	PredHel=0	Topology=o
gi|189528488|ref|XP_001923464.1|	Danio rerio	908	[750,781]	HELGHNQQRKVWEFPPHTTECTCNLWSVYVHE	[750,754]	HELGH	PREDICTED: hypothetical protein	1	!	295	0	1.7e-89	3e-85	2	307	.]	536	834	..	0	0	0	i	CYT	PredHel=0	Topology=o
gi|189528484|ref|XP_683284.3|	Danio rerio	912	[754,785]	HELGHNQQRKVWEFPPHTTECTCNLWSVYVHE	[754,758]	HELGH	PREDICTED: hypothetical protein	1	!	294.5	0	2.5e-89	4.5e-85	2	307	.]	540	838	..	0	0	0	i	CYT	PredHel=0	Topology=o
gi|189528486|ref|XP_683371.3|	Danio rerio	912					PREDICTED: hypothetical protein	1	!	288.7	0.1	1.5e-87	2.6e-83	2	307	.]	540	838	..	0	0	0	i	CYT	PredHel=0	Topology=o
gi|257791565|ref|YP_003182171.1|	Eggerthella lenta DSM 2243	1787	[1180,1195]	HEIGHNINQAQYAYSE	[1180,1184]	HEIGH	coagulation factor 5/8 type domain protein	2	!	42.7	0	1.1e-12	2e-08	150	306	..	1086	1250	..	1	0	Y	n8-23c27/28o	SpI	PredHel=1	Topology=i7-29o
gi|167386304|ref|XP_001737701.1|	Entamoeba dispar SAW760	1114	[389,413]	HEMNHHMQGTYLRGGNWGIKEPGEE	[389,393]	HEMNH	antigenic protein NP1	1	!	98.2	1.1	1.4e-29	2.5e-25	9	280	..	167	444	..	1	1	0	i7-34o	TMH	PredHel=1	Topology=i7-29o
gi|67478183|ref|XP_654508.1|	Entamoeba histolytica HM-1:IMSS	1113	[388,412]	HEMNHHMQGTYLKGGNWGISNPGEE	[388,392]	HEMNH	immuno-dominant variable surface antigen	1	!	97	0.9	3.3e-29	5.9e-25	9	279	..	167	442	..	1	1	0	i7-34o	SpI	PredHel=1	Topology=i7-29o
gi|149706719|ref|XP_001490568.1|	Equus caballus	919	[757,788]	HELGHNQQQHGWEFPPHTTEATCNLWSVYVHE	[757,761]	HELGH	PREDICTED: similar to Protein FAM139A	1	!	301.7	0	1.6e-91	2.8e-87	2	307	.]	543	841	..	0	0	0	i	CYT	PredHel=0	Topology=o
gi|194210033|ref|XP_001502235.2|	Equus caballus	919					PREDICTED: hypothetical protein	1	!	283.6	0	5e-86	8.8e-82	3	307	.]	544	841	..	0	0	0	i	CYT	PredHel=0	Topology=o
gi|170766126|ref|ZP_02900937.1|	Escherichia albertii TW07627	1515	[1298,1316]	HEVGHNAAETPLTVPGATE	[1298,1302]	HEVGH	AcfD	1	!	275	0.2	2.2e-83	3.9e-79	2	307	.]	1077	1376	..	1	0	Y	n10-21c26/27o	SpII	PredHel=0	Topology=o
gi|194436789|ref|ZP_03068889.1|	Escherichia coli 101-1	1521	[1305,1323]	HEVGHNAAETPLTVPGATE	[1305,1309]	HEVGH	conserved hypothetical protein	1	!	282.4	0.2	1.2e-85	2.1e-81	2	307	.]	1084	1383	..	1	0	Y	n10-21c26/27o	SpII	PredHel=0	Topology=o
gi|110643204|ref|YP_670934.1|	Escherichia coli 536	1521	[1305,1323]	HEAGHNAAETPLTVPGATE	[1305,1309]	HEAGH	putative lipoprotein AcfD precursor	1	!	280.9	0.8	3.3e-85	6e-81	2	307	.]	1084	1383	..	1	0	Y	n10-21c26/27o	SpII	PredHel=0	Topology=o
gi|188491698|ref|ZP_02998968.1|	Escherichia coli 53638	1505	[1288,1306]	HEVGHNAAETPLTVPGATE	[1288,1292]	HEVGH	conserved hypothetical protein	1	!	278.8	0.1	1.4e-84	2.5e-80	2	307	.]	1067	1366	..	1	0	0	i	SpI	PredHel=0	Topology=o
gi|218696677|ref|YP_002404344.1|	Escherichia coli 55989	1527	[1310,1328]	HEVGHNAAETPLTVPGATE	[1310,1314]	HEVGH	inner membrane lipoprotein	1	!	276.5	0.1	7.2e-84	1.3e-79	2	307	.]	1089	1388	..	1	0	Y	n16-27c32/33o	SpII	PredHel=0	Topology=o
gi|227887671|ref|ZP_04005476.1|	Escherichia coli 83972	1518	[1302,1320]	HEVGHNAAETPLTVPGATE	[1302,1306]	HEVGH	lipoprotein AcfD precursor	1	!	282.7	0.2	9.7e-86	1.7e-81	2	307	.]	1081	1380	..	1	0	Y	n10-21c26/27o	SpII	PredHel=0	Topology=o
gi|117625273|ref|YP_854419.1|	Escherichia coli APEC O1	1520	[1304,1322]	HEVGHNAAETPLNVPGATE	[1304,1308]	HEVGH	putative lipoprotein AcfD-like precursor	1	!	279.6	0.1	8.2e-85	1.5e-80	2	307	.]	1083	1382	..	1	0	Y	n10-21c26/27o	SpII	PredHel=0	Topology=o
gi|254162920|ref|YP_003046028.1|	Escherichia coli B str. REL606	1517	[1301,1319]	HEVGHNAAETPLNVPGATE	[1301,1305]	HEVGH	predicted inner membrane lipoprotein	1	!	280.9	0.1	3.4e-85	6.1e-81	2	307	.]	1080	1379	..	1	0	Y	n10-21c26/27o	SpII	PredHel=0	Topology=o
gi|191169105|ref|ZP_03030866.1|	Escherichia coli B7A	1522	[1305,1323]	HEVGHNAAETPLTVPGATE	[1305,1309]	HEVGH	conserved hypothetical protein	1	!	280.2	0.1	5.4e-85	9.6e-81	2	307	.]	1084	1383	..	1	0	Y	n10-21c26/27o	SpII	PredHel=0	Topology=o
gi|253772188|ref|YP_003035019.1|	Escherichia coli BL21(DE3)	1520	[1303,1321]	HEVGHNAAETPLTVPGATE	[1303,1307]	HEVGH	lipoprotein AcfD-like protein	1	!	280.7	0.1	3.8e-85	6.8e-81	2	307	.]	1082	1381	..	1	0	Y	n10-21c26/27o	SpII	PredHel=0	Topology=o
gi|238902092|ref|YP_002927888.1|	Escherichia coli BW2952	1520	[1303,1321]	HEVGHNAAETPLTVPGATE	[1303,1307]	HEVGH	putative inner membrane lipoprotein	1	!	280.7	0.1	3.8e-85	6.8e-81	2	307	.]	1082	1381	..	1	0	Y	n10-21c26/27o	SpII	PredHel=0	Topology=o
gi|193067293|ref|ZP_03048261.1|	Escherichia coli E110019	1476	[1260,1278]	HEVGHNAAETPLTVPGATE	[1260,1264]	HEVGH	hypothetical protein EcE110019_1447	1	!	279.7	0.1	7.6e-85	1.4e-80	2	307	.]	1039	1338	..	0	0	0	i	CYT	PredHel=0	Topology=o
gi|193062112|ref|ZP_03043208.1|	Escherichia coli E22	1477	[1261,1279]	HEVGHNAAETPLTVPGATE	[1261,1265]	HEVGH	conserved hypothetical protein	1	!	282.8	0.3	9.2e-86	1.6e-81	2	307	.]	1040	1339	..	0	0	0	i	CYT	PredHel=0	Topology=o
gi|157156747|ref|YP_001464429.1|	Escherichia coli E24377A	1506	[1289,1307]	HEVGHNAAETPLTVPGATE	[1289,1293]	HEVGH	hypothetical protein EcE24377A_3432	1	!	276.6	0.1	7e-84	1.2e-79	2	307	.]	1068	1367	..	1	0	0	i	SpI	PredHel=0	Topology=o
gi|218691259|ref|YP_002399471.1|	Escherichia coli ED1a	1526	[1310,1328]	HEVGHNAAETPLNVPGATE	[1310,1314]	HEVGH	inner membrane lipoprotein	1	!	276.8	0	6.1e-84	1.1e-79	2	307	.]	1089	1388	..	1	0	Y	n16-27c32/33o	SpII	PredHel=0	Topology=o
gi|191171842|ref|ZP_03033388.1|	Escherichia coli F11	1520	[1304,1322]	HEVGHNAAETPLNVPGATE	[1304,1308]	HEVGH	conserved hypothetical protein	1	!	281	0.2	3.2e-85	5.7e-81	2	307	.]	1083	1382	..	1	0	Y	n10-21c26/27o	SpII	PredHel=0	Topology=o
gi|157162442|ref|YP_001459760.1|	Escherichia coli HS	1503	[1287,1305]	HEVGHNAAETPLTVPGATE	[1287,1291]	HEVGH	hypothetical protein EcHS_A3142	1	!	278.9	0.1	1.3e-84	2.4e-80	2	307	.]	1066	1365	..	1	0	0	i	SpI	PredHel=0	Topology=o
gi|218555540|ref|YP_002388453.1|	Escherichia coli IAI1	1525	[1308,1326]	HEVGHNAAETPLTVPGATE	[1308,1312]	HEVGH	inner membrane lipoprotein	1	!	276.5	0.1	7.2e-84	1.3e-79	2	307	.]	1087	1386	..	1	0	Y	n10-21c26/27o	SpII	PredHel=0	Topology=o
gi|218701741|ref|YP_002409370.1|	Escherichia coli IAI39	1524	[1308,1326]	HEVGHNAAETPLTVPGATE	[1308,1312]	HEVGH	inner membrane lipoprotein	1	!	282.7	0.2	9.7e-86	1.7e-81	2	307	.]	1087	1386	..	1	0	Y	n16-27c32/33o	SpII	PredHel=0	Topology=o
gi|260869728|ref|YP_003236130.1|	Escherichia coli O111:H- str. 11128	1521	[1305,1323]	HEVGHNAAETPLTVPGATE	[1305,1309]	HEVGH	putative lipoprotein AcfD homolog precursor	1	!	282.7	0.2	9.5e-86	1.7e-81	2	307	.]	1084	1383	..	1	0	Y	n10-21c26/27o	SpII	PredHel=0	Topology=o
gi|215488292|ref|YP_002330723.1|	Escherichia coli O127:H6 str. E2348/69	1524	[1308,1326]	HEVGHNAAETPLNVPGATE	[1308,1312]	HEVGH	predicted inner membrane lipoprotein	1	!	280.1	0.3	5.9e-85	1e-80	2	307	.]	1084	1386	..	1	0	Y	n10-21c26/27o	SpII	PredHel=0	Topology=o
gi|218560042|ref|YP_002392955.1|	Escherichia coli S88	1526	[1310,1328]	HEVGHNAAETPLNVPGATE	[1310,1314]	HEVGH	inner membrane lipoprotein	1	!	279.6	0.1	8.3e-85	1.5e-80	2	307	.]	1089	1388	..	1	0	Y	n16-27c32/33o	SpII	PredHel=0	Topology=o
gi|209920440|ref|YP_002294524.1|	Escherichia coli SE11	1522	[1305,1323]	HEVGHNAAETPLTVPGATE	[1305,1309]	HEVGH	hypothetical protein ECSE_3249	1	!	282.3	0.2	1.3e-85	2.3e-81	2	307	.]	1084	1383	..	1	0	Y	n10-21c26/27o	SpII	PredHel=0	Topology=o
gi|170683116|ref|YP_001745231.1|	Escherichia coli SMS-3-5	1518	[1302,1320]	HEVGHNAAETPLTVPGATE	[1302,1306]	HEVGH	hypothetical protein EcSMS35_3251	1	!	278.9	0.1	1.4e-84	2.4e-80	2	307	.]	1081	1380	..	1	0	Y	n10-21c26/27o	SpII	PredHel=0	Topology=o
gi|49176293|ref|YP_026189.1|	Escherichia coli str. K-12 substr. MG1655	1520	[1303,1321]	HEVGHNAAETPLTVPGATE	[1303,1307]	HEVGH	predicted inner membrane lipoprotein	1	!	280.7	0.1	3.8e-85	6.8e-81	2	307	.]	1082	1381	..	1	0	Y	n10-21c26/27o	SpII	PredHel=0	Topology=o
gi|89109748|ref|AP_003528.1|	Escherichia coli str. K-12 substr. W3110	1520	[1303,1321]	HEVGHNAAETPLTVPGATE	[1303,1307]	HEVGH	predicted inner membrane lipoprotein	1	!	280.7	0.1	3.8e-85	6.8e-81	2	307	.]	1082	1381	..	1	0	Y	n10-21c26/27o	SpII	PredHel=0	Topology=o
gi|218706594|ref|YP_002414113.1|	Escherichia coli UMN026	1520	[1304,1322]	HEVGHNAAETPLTVPGATE	[1304,1308]	HEVGH	inner membrane lipoprotein	1	!	282.7	0.2	9.7e-86	1.7e-81	2	307	.]	1083	1382	..	1	0	Y	n10-21c26/27o	SpII	PredHel=0	Topology=o
gi|91212381|ref|YP_542367.1|	Escherichia coli UTI89	1520	[1304,1322]	HEVGHNAAETPLNVPGATE	[1304,1308]	HEVGH	putative lipoprotein AcfD-like precursor	1	!	279.6	0.1	8.2e-85	1.5e-80	2	307	.]	1083	1382	..	1	0	Y	n10-21c26/27o	SpII	PredHel=0	Topology=o
gi|218550219|ref|YP_002384010.1|	Escherichia fergusonii ATCC 35469	1523	[1307,1325]	HEVGHNAAETPLTVPGATE	[1307,1311]	HEVGH	inner membrane lipoprotein	1	!	276.5	0.2	7.2e-84	1.3e-79	2	307	.]	1086	1385	..	1	0	Y	n26-37c49/50o	SpII	PredHel=0	Topology=o
gi|254038144|ref|ZP_04872202.1|	Escherichia sp. 1_1_43	1521	[1305,1323]	HEVGHNAAETPLTVPGATE	[1305,1309]	HEVGH	conserved hypothetical protein	1	!	283.3	0.6	6.2e-86	1.1e-81	2	307	.]	1084	1383	..	1	0	Y	n10-21c26/27o	SpII	PredHel=0	Topology=o
gi|237706287|ref|ZP_04536768.1|	Escherichia sp. 3_2_53FAA	1520	[1304,1322]	HEVGHNAAETPLNVPGATE	[1304,1308]	HEVGH	conserved hypothetical protein	1	!	279.6	0.1	8.2e-85	1.5e-80	2	307	.]	1083	1382	..	1	0	Y	n10-21c26/27o	SpII	PredHel=0	Topology=o
gi|256024448|ref|ZP_05438313.1|	Escherichia sp. 4_1_40B	1476	[1260,1278]	HEVGHNAAETPLTVPGATE	[1260,1264]	HEVGH	inner membrane lipoprotein	1	!	281.8	0.3	1.7e-85	3.1e-81	2	307	.]	1039	1338	..	0	0	0	i	CYT	PredHel=0	Topology=o
gi|160914520|ref|ZP_02076735.1|	Eubacterium dolichum DSM 3991	1702	[1111,1126]	HEIGHNINQGKYAIAE	[1111,1115]	HEIGH	hypothetical protein EUBDOL_00526	2	!	54.9	1.8	2.2e-16	3.9e-12	118	306	..	981	1181	..	1	0	Y	n4-14c21/22o	SpII	PredHel=0	Topology=o
gi|261408468|ref|YP_003244709.1|	Geobacillus sp. Y412MC10	836	[677,707]	HELGHEYQQRTWTWSDVGEVTVNLFSLYTQE	[677,681]	HELGH	hypothetical protein GYMC10_4682	1	!	289.8	0	6.8e-88	1.2e-83	2	307	.]	458	762	..	1	0	Y	n11-22c27/28o	SpI	PredHel=0	Topology=o
gi|261408464|ref|YP_003244705.1|	Geobacillus sp. Y412MC10	1078	[652,682]	HETGHEYQQGAWNWNVTGEITVNIYSLYVQE	[652,656]	HETGH	hypothetical protein GYMC10_4678	1	!	319.5	0	5.8e-97	1e-92	2	307	.]	433	740	..	1	0	Y	n11-22c31/32o	SpI	PredHel=0	Topology=o
gi|262274170|ref|ZP_06051982.1|	Grimontia hollisae CIP 101886	1020	[734,767]	HELGHNLQTGKLNVHYVPAGSENTWSAYQNRAGE	[734,738]	HELGH	hypothetical protein VHA_001146	1	!	52.3	1.7	1.4e-15	2.5e-11	2	260	..	486	769	..	0	0	0	i	CYT	PredHel=0	Topology=o
gi|262274179|ref|ZP_06051991.1|	Grimontia hollisae CIP 101886	1460	[1243,1261]	HEVGHNAAEAPFTVEGATE	[1243,1247]	HEVGH	accessory colonization factor AcfD precursor	1	!	260.3	0.1	6.3e-79	1.1e-74	2	306	..	1019	1320	..	0	0	0	i	CYT	PredHel=0	Topology=o
gi|83645797|ref|YP_434232.1|	Hahella chejuensis KCTC 2396	1031			[811,815]	HELGH	hypothetical protein HCH_03041	1	!	45.5	0.2	1.6e-13	2.8e-09	4	267	..	582	853	..	1	0	Y	n7-19c24/25o	SpII	PredHel=0	Topology=o
gi|194097428|ref|NP_001123497.1|	Homo sapiens	845	[757,788]	HELGHNQQRHGWEFPPHTTEATCNLWSVYVHE	[757,761]	HELGH	hypothetical protein LOC285966 isoform A	1	!	297.3	0	3.5e-90	6.2e-86	2	302	..	543	836	..	0	0	0	i	CYT	PredHel=0	Topology=o
gi|194097432|ref|NP_001123498.1|	Homo sapiens	564	[476,507]	HELGHNQQRHGWEFPPHTTEATCNLWSVYVHE	[476,480]	HELGH	hypothetical protein LOC285966 isoform B	1	!	298.6	0	1.4e-90	2.4e-86	2	302	..	262	555	..	0	0	0	i	CYT	PredHel=0	Topology=o
gi|194097425|ref|NP_775949.2|	Homo sapiens	845	[757,788]	HELGHNQQRHGWEFPPHTTEATCNLWSVYVHE	[757,761]	HELGH	hypothetical protein LOC285966 isoform A	1	!	297.3	0	3.5e-90	6.2e-86	2	302	..	543	836	..	0	0	0	i	CYT	PredHel=0	Topology=o
gi|239754750|ref|XP_002346094.1|	Homo sapiens	195					PREDICTED: similar to FAM115A protein	1	!	110.2	0.2	3.3e-33	5.9e-29	193	307	.]	1	117	[.	0	0	0	i	CYT	PredHel=0	Topology=o
gi|7662276|ref|NP_055534.1|	Homo sapiens	921					hypothetical protein LOC9747	1	!	286.1	0	9e-87	1.6e-82	3	307	.]	544	841	..	0	0	0	i	CYT	PredHel=0	Topology=o
gi|229555955|ref|ZP_04443744.1|	Listeria grayi DSM 20601	1217	[307,325]	HESGHTYQNKMYQWRNMTE	[307,311]	HESGH	possible wall-associated protein precursor	1	!	225.3	2.5	2.8e-68	4.9e-64	2	307	.]	81	401	..	1	1	Y	n19-37c43/44o1193-1210i	SpI	PredHel=1	Topology=i20-42o
gi|109068737|ref|XP_001092570.1|	Macaca mulatta	919	[757,788]	HELGHNQQRHGWEFPPHTTEATCNLWSVYVHE	[757,761]	HELGH	PREDICTED: hypothetical protein	1	!	309.3	0	7.5e-94	1.3e-89	2	307	.]	543	841	..	0	0	0	i	CYT	PredHel=0	Topology=o
gi|237732773|ref|ZP_04563254.1|	Mollicutes bacterium D7	1739	[996,1021]	HEELHRDDNSVNYDYDEKNCILGATE[1144,1159]	[996,1000]	HEELH[1144,1148]	conserved hypothetical protein	2	!	50.8	1	3.9e-15	7e-11	143	306	..	1050	1214	..	1	0	Y	n4-15c20/21o	SpI	PredHel=0	Topology=o
gi|167537271|ref|XP_001750305.1|	Monosiga brevicollis MX1	1025	[965,983]	HEFGHNLQESVWTFEGAGE	[965,969]	HEFGH	hypothetical protein	1	!	133.4	0	2.7e-40	4.9e-36	9	258	..	746	998	..	0	0	0	i	CYT	PredHel=0	Topology=o
gi|42794267|ref|NP_981933.1|	Mus musculus	914	[748,779]	HELGHNHQKSGWTFPPHTTEALCNLWTIYVHE	[748,752]	HELGH	experimental autoimmune prostatitis antigen 2	1	!	286.2	0	8.3e-87	1.5e-82	2	307	.]	534	832	..	0	0	0	i	CYT	PredHel=0	Topology=o
gi|22122713|ref|NP_666286.1|	Mus musculus	919	[758,789]	HELGHNQQCRGWEFPPHTTEATCNLWSVYVHE	[758,762]	HELGH	hypothetical protein LOC232748	1	!	304.1	0	3e-92	5.3e-88	3	307	.]	545	842	..	0	0	0	i	CYT	PredHel=0	Topology=o
gi|58037491|ref|NP_084206.1|	Mus musculus	922					hypothetical protein LOC77574	1	!	286.2	0	8e-87	1.4e-82	3	307	.]	544	841	..	0	0	0	i	CYT	PredHel=0	Topology=o
gi|26553883|ref|NP_757817.1|	Mycoplasma penetrans HF-2	832	[73,90]	HENNHQNQGSWGYTGSGE	[73,77]	HENNH	putative integral membrane protein	1	!	47.7	5.1	3.3e-14	5.9e-10	166	288	..	16	133	..	1	1	0	o721-748i	CYT	PredHel=1	Topology=o726-748i
gi|26553774|ref|NP_757708.1|	Mycoplasma penetrans HF-2	984	[535,559]	HEYNHHFQVNPSNVSWGFIRNDQNE	[535,539]	HEYNH	integral membrane protein	1	!	107.4	7.2	2.3e-32	4e-28	5	267	..	273	583	..	1	1	0	i56-79o	CYT	PredHel=1	Topology=i57-79o
gi|26553882|ref|NP_757816.1|	Mycoplasma penetrans HF-2	413					hypothetical protein MYPE4300	1	!	69.4	0	8.3e-21	1.5e-16	4	144	..	254	407	..	1	1	0	i67-87o	CYT	PredHel=1	Topology=i67-89o
gi|149436138|ref|XP_001521332.1|	Ornithorhynchus anatinus	914	[752,783]	HELGHNQQRSGWELPPHTTEATCNLWSIYVNE	[752,756]	HELGH	PREDICTED: similar to BC011487 protein	1	!	283.3	0	6.4e-86	1.1e-81	3	307	.]	539	836	..	0	0	0	i	CYT	PredHel=0	Topology=o
gi|149574565|ref|XP_001509330.1|	Ornithorhynchus anatinus	981	[819,850]	HELGHNQQRSGWELPPHTTEATCNLWSVYVSE	[819,823]	HELGH	PREDICTED: similar to seven transmembrane helix receptor	1	!	280.3	0	5.3e-85	9.4e-81	3	307	.]	606	903	..	0	0	0	i	CYT	PredHel=0	Topology=o
gi|149613575|ref|XP_001521183.1|	Ornithorhynchus anatinus	540	[373,404]	HELGHNQQRSNWEFPPHTSEATCNLWSVYVSE	[373,377]	HELGH	PREDICTED: similar to FLJ00264 protein	1	!	255.2	0	2.3e-77	4.1e-73	28	307	.]	186	457	..	0	0	0	i	CYT	PredHel=0	Topology=o
gi|167462593|ref|ZP_02327682.1|	Paenibacillus larvae subsp. larvae BRL-230010	591	[283,301]	HEVGHTHQMNILNWSGLGE	[283,287]	HEVGH	S-layer domain protein	1	!	229.3	1.7	1.8e-69	3.1e-65	1	307	[]	69	362	..	1	0	Y	n7-18c29/30o	SpI	PredHel=1	Topology=i7-29o
gi|114616552|ref|XP_519453.2|	Pan troglodytes	1071	[909,940]	HELGHNQQRHGWEFPPHTTEATCNLWSVYVHE	[909,913]	HELGH	PREDICTED: hypothetical protein	1	!	307	0	3.9e-93	6.9e-89	2	307	.]	695	993	..	0	0	0	i	CYT	PredHel=0	Topology=o
gi|114616554|ref|XP_519454.2|	Pan troglodytes	921					PREDICTED: similar to KIAA0738 protein	1	!	286.1	0	9e-87	1.6e-82	3	307	.]	544	841	..	0	0	0	i	CYT	PredHel=0	Topology=o
gi|258637553|ref|ZP_05730303.1|	Pantoea sp. At-9b	557	[325,352]	HELGHTYEPMKENFNLFSEIQVNRYSIE	[325,329]	HELGH	hypothetical protein Pat9bDRAFT_3619	1	!	52.9	0	8.9e-16	1.6e-11	11	307	.]	123	417	..	1	0	Y	n9-20c25/26o	SpI	PredHel=0	Topology=o
gi|269102481|ref|ZP_06155178.1|	Photobacterium damselae subsp. damsela	1509	[1302,1332]	HEIGHNLASAPFSMTGGTEVTNNILALYMQE	[1302,1306]	HEIGH	accessory colonization factor AcfD precursor	1	!	274.8	1.8	2.5e-83	4.5e-79	1	307	[]	1086	1383	..	1	0	Y	n5-15c20/21o	SpII	PredHel=0	Topology=o
gi|253989814|ref|YP_003041170.1|	Photorhabdus asymbiotica	793	[234,267]	HESGHQRQQSPYTWSGGTGMTEVTVNLYSLAVQE	[234,238]	HESGH	hypothetical protein PAU_02334	1	!	239.7	1.2	1.2e-72	2e-68	2	307	.]	31	314	..	0	0	0	i	CYT	PredHel=0	Topology=o
gi|229539192|ref|ZP_04428328.1|	Planctomyces limnophilus DSM 3776	785	[625,643]	HELGHNHQKGDWTFQGTGE	[625,629]	HELGH	hypothetical protein PlimDRAFT_30570	1	!	293.9	0	3.8e-89	6.7e-85	2	307	.]	410	708	..	1	0	Y	n6-17c22/23o	SpI	PredHel=0	Topology=o
gi|197101565|ref|NP_001126070.1|	Pongo abelii	841					hypothetical protein LOC100173022	1	!	286.5	0	6.7e-87	1.2e-82	3	307	.]	544	841	.]	0	0	0	i	CYT	PredHel=0	Topology=o
gi|252120477|ref|ZP_04834099.1|	Prevotella melaninogenica ATCC 25845	1052	[675,692]	HEFGHNHQQLFNTAGMTE	[675,679]	HEFGH	conserved hypothetical protein	1	!	130.8	4.4	1.7e-39	3.1e-35	4	270	..	456	723	..	1	0	Y	n2-9c16/17o	SpI	PredHel=0	Topology=o
gi|254243664|ref|ZP_04936986.1|	Pseudomonas aeruginosa 2192	923	[696,716]	HELGHNLQVNRLKVYGGRSGE	[696,700]	HELGH	hypothetical protein PA2G_04490	1	!	62	0	1.5e-18	2.7e-14	10	287	..	459	760	..	1	0	Y	n26-37c41/42o	SpI	PredHel=0	Topology=o
gi|254237212|ref|ZP_04930535.1|	Pseudomonas aeruginosa C3719	923	[696,716]	HELGHNLQVNRLKVYGGRSGE	[696,700]	HELGH	hypothetical protein PACG_03268	1	!	63.1	0	7.2e-19	1.3e-14	10	287	..	459	760	..	1	0	Y	n26-37c41/42o	SpI	PredHel=0	Topology=o
gi|218889313|ref|YP_002438177.1|	Pseudomonas aeruginosa LESB58	923	[696,716]	HELGHNLQVNRLKVYGGRSGE	[696,700]	HELGH	hypothetical protein PLES_05691	1	!	63.1	0	7.2e-19	1.3e-14	10	287	..	459	760	..	1	0	Y	n26-37c41/42o	SpI	PredHel=0	Topology=o
gi|152988123|ref|YP_001346070.1|	Pseudomonas aeruginosa PA7	908	[681,701]	HELGHNLQVNRLKVYGGRSGE	[681,685]	HELGH	hypothetical protein PSPA7_0675	1	!	63.8	0	4.3e-19	7.7e-15	10	287	..	444	745	..	1	0	Y	n11-22c26/27o	SpI	PredHel=0	Topology=o
gi|107099558|ref|ZP_01363476.1|	Pseudomonas aeruginosa PACS2	897	[670,690]	HELGHNLQVNRLKVYGGRSGE	[670,674]	HELGH	hypothetical protein PaerPA_01000570	1	!	63.3	0	6.2e-19	1.1e-14	10	287	..	433	734	..	1	0	Y	n2-11c15/16o	SpI	PredHel=0	Topology=o
gi|15595769|ref|NP_249263.1|	Pseudomonas aeruginosa PAO1	923	[696,716]	HELGHNLQVNRLKVYGGRSGE	[696,700]	HELGH	hypothetical protein PA0572	1	!	63.1	0	7.2e-19	1.3e-14	10	287	..	459	760	..	1	0	Y	n26-37c41/42o	SpI	PredHel=0	Topology=o
gi|116054298|ref|YP_788743.1|	Pseudomonas aeruginosa UCBPP-PA14	923	[696,716]	HELGHNLQVNRLKVYGGRSGE	[696,700]	HELGH	hypothetical protein PA14_07430	1	!	63.2	0	6.4e-19	1.1e-14	10	287	..	459	760	..	1	0	Y	n26-37c41/42o	SpI	PredHel=0	Topology=o
gi|237801423|ref|ZP_04589884.1|	Pseudomonas syringae pv. oryzae str. 1_6	790	[214,244]	HESGHQRQIDPMTWAGMTEVTVNIYSLATQE	[214,218]	HESGH	hypothetical protein Psyrpo1_21516	1	!	200.2	0.1	1.2e-60	2.2e-56	1	307	[]	7	292	..	0	0	0	i	CYT	PredHel=0	Topology=o
gi|66047475|ref|YP_237316.1|	Pseudomonas syringae pv. syringae B728a	824	[250,283]	HESGHQRQLSPMTWGTGTGMTEVTVNLYSMAAQE	[250,254]	HESGH	hypothetical protein Psyr_4248	1	!	169.4	0	3e-51	5.3e-47	2	307	.]	46	331	..	0	0	0	i	CYT	PredHel=0	Topology=o
gi|66048113|ref|YP_237954.1|	Pseudomonas syringae pv. syringae B728a	607	[449,467]	HEYGHHYQTSYNSYGLFGE	[449,453]	HEYGH	hypothetical protein Psyr_4889	1	!	199.6	0	2e-60	3.5e-56	2	306	..	230	527	..	0	0	0	i	CYT	PredHel=0	Topology=o
gi|158146058|ref|NP_794325.2|	Pseudomonas syringae pv. tomato str. DC3000	827	[251,284]	HESGHQRQLSPMNWEDMTEVTVNIYSLATQERME	[251,255]	HESGH	hypothetical protein PSPTO_4574	1	!	198.2	0.4	5.1e-60	9.1e-56	1	306	[.	45	328	..	0	0	0	i	CYT	PredHel=0	Topology=o
gi|28872443|ref|NP_795062.1|	Pseudomonas syringae pv. tomato str. DC3000	630	[474,492]	HEYGHHYQTSYNSYGPFGE	[474,478]	HEYGH	hypothetical protein PSPTO_5331	1	!	202.7	0	2.3e-61	4e-57	2	306	..	254	552	..	0	0	0	i	CYT	PredHel=0	Topology=o
gi|213971179|ref|ZP_03399297.1|	Pseudomonas syringae pv. tomato T1	630	[474,492]	HEYGHHYQTSYNSYGPFGE	[474,478]	HEYGH	hypothetical protein PSPTOT1_2511	1	!	202.7	0	2.3e-61	4e-57	2	306	..	254	552	..	0	0	0	i	CYT	PredHel=0	Topology=o
gi|57164033|ref|NP_001009534.1|	Rattus norvegicus	914	[748,779]	HELGHNHQKPGWTFRPHTTEALCNLWSIYVHE	[748,752]	HELGH	experimental autoimmune prostatitis antigen 2 homolog	1	!	286.2	0	8e-87	1.4e-82	2	307	.]	534	832	..	0	0	0	i	CYT	PredHel=0	Topology=o
gi|109471978|ref|XP_001057103.1|	Rattus norvegicus	919	[758,789]	HELGHNQQRSGWEFRPHTTEATCNLWSVYVHE	[758,762]	HELGH	PREDICTED: hypothetical protein	1	!	307.6	0	2.5e-93	4.4e-89	3	307	.]	545	842	..	0	0	0	i	CYT	PredHel=0	Topology=o
gi|109473418|ref|XP_001072414.1|	Rattus norvegicus	973	[812,843]	HELGHNQQRSGWEFRPHTTEATCNLWSVYVHE	[812,816]	HELGH	PREDICTED: hypothetical protein	1	!	307.5	0	2.8e-93	4.9e-89	3	307	.]	599	896	..	0	0	0	i	CYT	PredHel=0	Topology=o
gi|109473420|ref|XP_001072497.1|	Rattus norvegicus	1024					PREDICTED: hypothetical protein	1	!	285.2	0	1.7e-86	3e-82	3	307	.]	646	943	..	0	0	0	i	CYT	PredHel=0	Topology=o
gi|109471980|ref|XP_342676.3|	Rattus norvegicus	1017					PREDICTED: hypothetical protein	1	!	285.2	0	1.6e-86	2.9e-82	3	307	.]	639	936	..	0	0	0	i	CYT	PredHel=0	Topology=o
gi|161506065|ref|YP_001573177.1|	Salmonella enterica subsp. arizonae serovar 62:z4,z23:-- str. RSK2980	644	[333,350]	HEFGHQNQMQWSWNGLGE	[333,337]	HEFGH	hypothetical protein SARI_04252	1	!	80.6	5.6	3.4e-24	6e-20	43	303	..	149	418	..	1	0	Y	n11-18c23/24o	SpI	PredHel=0	Topology=o
gi|119773533|ref|YP_926273.1|	Shewanella amazonensis SB2B	1074	[787,820]	HELGHNLQTNRLNVQYAAAGDGDNWAGYGSRAGE	[787,791]	HELGH	hypothetical protein Sama_0393	1	!	53.9	0.1	4.4e-16	7.9e-12	2	254	..	541	831	..	1	0	Y	n11-22c27/28o	SpII	PredHel=0	Topology=o
gi|126172670|ref|YP_001048819.1|	Shewanella baltica OS155	1071	[783,816]	HELGHNLQTNRLNVQYAAANNSDNRAGYSSRAGE	[783,787]	HELGH	hypothetical protein Sbal_0418	1	!	59.1	0.1	1.2e-17	2.1e-13	2	253	..	539	826	..	1	0	Y	n5-14c19/20o	SpII	PredHel=0	Topology=o
gi|153002422|ref|YP_001368103.1|	Shewanella baltica OS185	1075	[789,822]	HELGHNLQTNRLNVQYAAANNSDNWAGYSSRAGE	[789,793]	HELGH	hypothetical protein Shew185_3916	1	!	56.7	0.1	6.4e-17	1.1e-12	2	254	..	539	833	..	1	0	Y	n8-19c24/25o	SpII	PredHel=0	Topology=o
gi|160877142|ref|YP_001556458.1|	Shewanella baltica OS195	1077	[789,822]	HELGHNLQTNRLNVQYAAANNSDNWAGYSSRAGE	[789,793]	HELGH	hypothetical protein Sbal195_4038	1	!	56.8	0.2	5.9e-17	1e-12	2	254	..	539	833	..	1	0	Y	n5-14c19/20o	SpII	PredHel=0	Topology=o
gi|217974991|ref|YP_002359742.1|	Shewanella baltica OS223	1077	[789,822]	HELGHNLQTNRLNVQYAAANNSDNWAGYSSRAGE	[789,793]	HELGH	hypothetical protein Sbal223_3842	1	!	55.1	0.2	1.8e-16	3.3e-12	2	253	..	539	832	..	1	0	Y	n5-14c19/20o	SpII	PredHel=0	Topology=o
gi|167625404|ref|YP_001675698.1|	Shewanella halifaxensis HAW-EB4	1506	[1294,1312]	HEVGHNAAEAPFNVDGATE	[1294,1298]	HEVGH	hypothetical protein Shal_3494	1	!	269.4	0.1	1.1e-81	1.9e-77	2	307	.]	1062	1372	..	1	0	Y	n4-14c18/19o	SpII	PredHel=0	Topology=o
gi|167622891|ref|YP_001673185.1|	Shewanella halifaxensis HAW-EB4	987			[768,772]	HELGH	hypothetical protein Shal_0951	1	!	47.6	0.1	3.7e-14	6.6e-10	3	285	..	537	829	..	1	0	Y	n4-14c19/20o	SpII	PredHel=0	Topology=o
gi|127511854|ref|YP_001093051.1|	Shewanella loihica PV-4	989	[770,787]	HELGHGLERGRLRFDGHE	[770,774]	HELGH	hypothetical protein Shew_0921	1	!	55.5	0.1	1.4e-16	2.5e-12	3	287	..	539	833	..	1	0	Y	n4-14c19/20o	SpII	PredHel=0	Topology=o
gi|24372035|ref|NP_716077.1|	Shewanella oneidensis MR-1	1073	[785,818]	HELGHNLQTNRLNVQYATAANSDNWTGYGSRAGE	[785,789]	HELGH	hypothetical protein SO_0440	1	!	61.9	1.1	1.7e-18	3e-14	2	254	..	539	829	..	1	0	Y	n5-14c19/20o	SpII	PredHel=0	Topology=o
gi|157962457|ref|YP_001502491.1|	Shewanella pealeana ATCC 700345	1426	[1223,1241]	HEIGHNLAAAPFNVKGATE	[1223,1227]	HEIGH	inner membrane lipoprotein	1	!	253.6	1.7	6.9e-77	1.2e-72	1	306	[.	1007	1303	..	1	0	Y	n4-11c15/16o	SpII	PredHel=0	Topology=o
gi|157960727|ref|YP_001500761.1|	Shewanella pealeana ATCC 700345	987			[768,772]	HELGH	hypothetical protein Spea_0899	1	!	52.7	0.3	1e-15	1.8e-11	3	286	..	537	830	..	1	0	Y	n5-17c25/26o	SpII	PredHel=0	Topology=o
gi|117918896|ref|YP_868088.1|	Shewanella sp. ANA-3	1073	[785,818]	HELGHNLQTNRLNVQYATAANSDNWTGYGSRAGE	[785,789]	HELGH	hypothetical protein Shewana3_0439	1	!	57.3	0.9	4e-17	7.2e-13	2	253	..	539	828	..	1	0	Y	n5-15c20/21o	SpII	PredHel=0	Topology=o
gi|113968787|ref|YP_732580.1|	Shewanella sp. MR-4	1073	[785,818]	HELGHNLQTNRLNVQYATAANRDNWAGYGSRAGE	[785,789]	HELGH	hypothetical protein Shewmr4_0443	1	!	58.3	0.4	2.1e-17	3.7e-13	2	252	..	539	827	..	1	0	Y	n5-15c20/21o	SpII	PredHel=0	Topology=o
gi|114049073|ref|YP_739623.1|	Shewanella sp. MR-7	1073	[785,818]	HELGHNLQTNRLNVQYATAANRDNWAGYGSRAGE	[785,789]	HELGH	hypothetical protein Shewmr7_3586	1	!	58.2	0.5	2.1e-17	3.8e-13	2	254	..	539	829	..	1	0	Y	n5-15c20/21o	SpII	PredHel=0	Topology=o
gi|170725416|ref|YP_001759442.1|	Shewanella woodyi ATCC 51908	991	[771,788]	HELGHGLEKGKLRFDGHE	[771,775]	HELGH	hypothetical protein Swoo_1054	1	!	63.6	0.4	4.9e-19	8.7e-15	3	287	..	540	834	..	1	0	Y	n5-16c23/24o	SpII	PredHel=0	Topology=o
gi|256019109|ref|ZP_05432974.1|	Shigella sp. D9	1477	[1261,1279]	HEVGHNAAETPLTVPGATE	[1261,1265]	HEVGH	hypothetical protein ShiD9_09354	1	!	280.8	0.1	3.5e-85	6.3e-81	2	307	.]	1040	1339	..	0	0	0	i	CYT	PredHel=0	Topology=o
gi|227539522|ref|ZP_03969571.1|	Sphingobacterium spiritivorum ATCC 33300	622	[309,338]	HEFGHLMQMQPIDWDGLGEVTVNIFSLKAE	[309,313]	HEFGH	possible wall-associated protein	1	!	211.2	5.9	5.8e-64	1e-59	3	307	.]	90	389	..	1	0	Y	n8-19c24/25o	SpII	PredHel=0	Topology=o
gi|227537631|ref|ZP_03967680.1|	Sphingobacterium spiritivorum ATCC 33300	600	[299,318]	HEFGHVNQVRPNMKWVGTTE	[299,303]	HEFGH	lipoprotein	1	!	281.3	4.6	2.5e-85	4.4e-81	2	306	..	91	405	..	1	0	Y	n4-12c17/18o	SpI	PredHel=0	Topology=o
gi|227536945|ref|ZP_03966994.1|	Sphingobacterium spiritivorum ATCC 33300	620	[304,323]	HEIGHLHQLWPITPYTVLGE	[304,308]	HEIGH	possible wall-associated protein	1	!	123.7	0.7	2.5e-37	4.4e-33	2	307	.]	86	385	..	1	0	Y	n8-18c23/24o	SpII	PredHel=0	Topology=o
gi|227540167|ref|ZP_03970216.1|	Sphingobacterium spiritivorum ATCC 33300	665	[327,346]	HELGHNMQQGRVWSFDGNGE	[327,331]	HELGH	conserved hypothetical protein	1	!	257.5	0.5	4.4e-78	7.8e-74	2	307	.]	102	419	..	1	0	Y	n5-16c21/22o	SpII	PredHel=0	Topology=o
gi|227538878|ref|ZP_03968927.1|	Sphingobacterium spiritivorum ATCC 33300	675	[334,353]	HEVGHNFQQTSTWSWSDLGE	[334,338]	HEVGH	conserved hypothetical protein	1	!	184.6	0.1	7e-56	1.3e-51	3	302	..	107	421	..	1	0	Y	n16-27c31/32o	SpII	PredHel=0	Topology=o
gi|227539467|ref|ZP_03969516.1|	Sphingobacterium spiritivorum ATCC 33300	529	[332,351]	HEVGHVHQTRPYLSWGGLGE	[332,336]	HEVGH	conserved hypothetical protein	1	!	267.8	0.1	3.3e-81	5.9e-77	2	306	..	103	411	..	1	0	Y	n4-15c20/21o	SpI	PredHel=0	Topology=o
gi|241893994|ref|ZP_04781290.1|	Sphingobacterium spiritivorum ATCC 33861	622	[309,338]	HEFGHLMQMQPIDWDGLGEVTVNIFSLKAE	[309,313]	HEFGH	possible wall-associated protein	1	!	213.4	6.3	1.2e-64	2.1e-60	3	307	.]	90	389	..	1	0	Y	n8-19c24/25o	SpII	PredHel=0	Topology=o
gi|241890190|ref|ZP_04777486.1|	Sphingobacterium spiritivorum ATCC 33861	601	[300,319]	HEFGHVNQVRPNMKWVGTTE	[300,304]	HEFGH	lipoprotein	1	!	281.3	5.2	2.5e-85	4.4e-81	2	306	..	92	406	..	1	0	Y	n5-13c18/19o	SpI	PredHel=0	Topology=o
gi|241893534|ref|ZP_04780830.1|	Sphingobacterium spiritivorum ATCC 33861	620	[304,323]	HEIGHLHQLWPITPYTVLGE	[304,308]	HEIGH	possible wall-associated protein	1	!	125.8	0.7	5.8e-38	1e-33	2	307	.]	86	385	..	1	0	Y	n8-18c23/24o	SpII	PredHel=0	Topology=o
gi|241892215|ref|ZP_04779511.1|	Sphingobacterium spiritivorum ATCC 33861	665	[327,346]	HELGHNMQQGRVWSFDGNGE	[327,331]	HELGH	conserved hypothetical protein	1	!	257.8	0.5	3.6e-78	6.4e-74	2	307	.]	102	419	..	1	0	Y	n5-16c21/22o	SpII	PredHel=0	Topology=o
gi|241891227|ref|ZP_04778523.1|	Sphingobacterium spiritivorum ATCC 33861	675	[334,353]	HEVGHNFQQTSTWSWSDLGE	[334,338]	HEVGH	conserved hypothetical protein	1	!	186.5	0.1	1.8e-56	3.2e-52	3	302	..	107	421	..	1	0	Y	n16-27c31/32o	SpII	PredHel=0	Topology=o
gi|241893955|ref|ZP_04781251.1|	Sphingobacterium spiritivorum ATCC 33861	529	[332,351]	HEVGHVHQTRPYLSWGGLGE	[332,336]	HEVGH	conserved hypothetical protein	1	!	268.8	0.2	1.6e-81	2.8e-77	2	306	..	103	411	..	1	0	Y	n4-15c20/21o	SpI	PredHel=0	Topology=o
gi|282601177|ref|ZP_05981011.2|	Subdoligranulum variabile DSM 15176	1764	[1179,1208]	HEIGHNINQGSYAVVEVTNNYFSQISQAHE	[1179,1183]	HEIGH	putative fibronectin type III domain protein	2	!	42	0	1.9e-12	3.3e-08	149	306	..	1090	1246	..	1	0	Y	n40-55c62/63o	CYT	PredHel=0	Topology=o
gi|224043782|ref|XP_002190961.1|	Taeniopygia guttata	919	[760,792]	HELGHNQQQQAWEFPPHTTEATCNLWSVYVHEE	[760,764]	HELGH	PREDICTED: similar to Protein FAM115C	1	!	295.8	0	9.7e-90	1.7e-85	2	307	.]	546	844	..	0	0	0	i	CYT	PredHel=0	Topology=o
gi|224178732|ref|XP_002197366.1|	Taeniopygia guttata	506					PREDICTED: similar to Protein FAM115C, partial	1	!	148	0	1e-44	1.8e-40	2	189	..	327	505	..	0	0	0	i	CYT	PredHel=0	Topology=o
gi|123388126|ref|XP_001299523.1|	Trichomonas vaginalis G3	939	[94,127]	HEIGHQFQSNWGWGSYGEVTNNVLNYIHYSMMTE	[94,98]	HEIGH	Immuno-dominant variable surface antigen-like	1	!	114.4	0.8	1.6e-34	2.9e-30	132	307	.]	1	174	[.	1	1	0	o912-936i	CYT	PredHel=1	Topology=o912-934i
gi|154420390|ref|XP_001583210.1|	Trichomonas vaginalis G3	1128	[371,386]	HENGHAYDFGPTEEAE	[371,375]	HENGH	F5/8 type C domain containing protein	2	!	60.2	0.9	5.5e-18	9.7e-14	145	307	.]	288	444	..	1	1	0	o1063-1087i	CYT	PredHel=1	Topology=o1065-1087i
gi|154415304|ref|XP_001580677.1|	Trichomonas vaginalis G3	988	[415,430]	HEWGHHYDNRDTTEAE	[415,419]	HEWGH	hypothetical protein	1	!	43.4	3.6	7e-13	1.3e-08	138	305	..	336	484	..	0	0	0	i	CYT	PredHel=0	Topology=o
gi|154421792|ref|XP_001583909.1|	Trichomonas vaginalis G3	595	[355,388]	HEYAHHFQNGWEFGAWGEVSNNVLNLISMSLMTE	[355,359]	HEYAH	Immuno-dominant variable surface antigen-like	1	!	255.5	0	1.8e-77	3.3e-73	2	307	.]	135	434	..	1	0	Y	n2-10c18/19o	CYT	PredHel=0	Topology=o
gi|123472819|ref|XP_001319601.1|	Trichomonas vaginalis G3	829	[38,71]	HEYAHHFQNGWTYGNWGEVSNNALNLISMATMME	[38,42]	HEYAH	Immuno-dominant variable surface antigen-like	1	!	61.2	7.3	2.7e-18	4.8e-14	192	307	.]	5	117	..	1	1	0	o779-798i	CYT	PredHel=1	Topology=o779-801i
gi|154418919|ref|XP_001582477.1|	Trichomonas vaginalis G3	1162	[355,388]	HEYAHHFQYFWGWGDYGEVSNNVLNLISMSLMTE	[355,359]	HEYAH	Immuno-dominant variable surface antigen-like	1	!	257.9	0	3.4e-78	6.1e-74	2	307	.]	135	434	..	1	1	0	o1120-1143i	CYT	PredHel=1	Topology=o1121-1143i
gi|123414477|ref|XP_001304497.1|	Trichomonas vaginalis G3	669	[359,379]	HEYAHNFQQNWGFGWFYSYSE	[359,363]	HEYAH	Immuno-dominant variable surface antigen-like	1	!	215	0	4e-65	7.1e-61	4	307	.]	136	441	..	0	0	0	i	CYT	PredHel=0	Topology=o
gi|123975108|ref|XP_001330197.1|	Trichomonas vaginalis G3	1148	[361,394]	HEYGHHFQSGWGISGTGETTNNVINFITYAMLTE	[361,365]	HEYGH	Immuno-dominant variable surface antigen-like	1	!	254.1	0.2	4.7e-77	8.4e-73	3	307	.]	141	445	..	1	1	Y	n2-10c18/19o1113-1137i	CYT	PredHel=1	Topology=o1115-1137i
gi|123448712|ref|XP_001313082.1|	Trichomonas vaginalis G3	504	[278,298]	HEYGHNFQYGWGWPSFRDYIE	[278,282]	HEYGH	Immuno-dominant variable surface antigen-like	1	!	259.6	0	1e-78	1.8e-74	2	307	.]	58	363	..	0	0	0	i	CYT	PredHel=0	Topology=o
gi|123449825|ref|XP_001313628.1|	Trichomonas vaginalis G3	1247	[351,384]	HEYHHHFQSGWGFANPGEVTNNVLNLIDMVLICE	[351,355]	HEYHH	Immuno-dominant variable surface antigen-like	1	!	260	0.2	7.8e-79	1.4e-74	3	307	.]	133	431	..	1	1	Y	n2-7c12/13o1204-1226i	CYT	PredHel=1	Topology=o1204-1226i
gi|123438493|ref|XP_001310029.1|	Trichomonas vaginalis G3	816	[352,385]	HEYHHQFQNNWGWSYWGEVTNNVLNMIDMALLCE	[352,356]	HEYHH	Immuno-dominant variable surface antigen-like	1	!	241.6	0	3.2e-73	5.6e-69	3	307	.]	136	432	..	0	0	0	i	CYT	PredHel=0	Topology=o
gi|123499132|ref|XP_001327547.1|	Trichomonas vaginalis G3	386					hypothetical protein	1	!	48.9	0	1.5e-14	2.7e-10	3	125	..	263	382	..	1	1	0	o6-24i	CYT	PredHel=0	Topology=o
gi|154413770|ref|XP_001579914.1|	Trichomonas vaginalis G3	308					Immuno-dominant variable surface antigen-like	1	!	119.3	0.1	5.4e-36	9.6e-32	4	161	..	134	292	..	1	0	Y	n2-10c18/19o	CYT	PredHel=0	Topology=o
gi|123472817|ref|XP_001319600.1|	Trichomonas vaginalis G3	280					Immuno-dominant variable surface antigen-like	1	!	117.4	0	2.1e-35	3.7e-31	3	149	..	136	280	.]	1	0	Y	n2-13c18/19o	CYT	PredHel=0	Topology=o
gi|123472060|ref|XP_001319226.1|	Trichomonas vaginalis G3	286					hypothetical protein	1	!	49.8	0	8e-15	1.4e-10	58	188	..	5	120	..	0	0	0	i	CYT	PredHel=0	Topology=o
gi|123376493|ref|XP_001297964.1|	Trichomonas vaginalis G3	694					hypothetical protein	1	!	75.5	0	1.2e-22	2.1e-18	3	215	..	380	578	..	0	0	0	i	CYT	PredHel=0	Topology=o
gi|123439325|ref|XP_001310435.1|	Trichomonas vaginalis G3	717					hypothetical protein	1	!	77	0	4e-23	7.2e-19	2	204	..	381	567	..	0	0	0	i	CYT	PredHel=0	Topology=o
gi|123471884|ref|XP_001319139.1|	Trichomonas vaginalis G3	685					hypothetical protein	1	!	73.2	0	5.8e-22	1e-17	3	212	..	306	500	..	0	0	0	i	CYT	PredHel=0	Topology=o
gi|123489077|ref|XP_001325313.1|	Trichomonas vaginalis G3	717					hypothetical protein	1	!	87.9	0	2e-26	3.6e-22	2	213	..	381	576	..	0	0	0	i	CYT	PredHel=0	Topology=o
gi|123480102|ref|XP_001323206.1|	Trichomonas vaginalis G3	706					hypothetical protein	1	!	70.8	0.3	3.1e-21	5.5e-17	3	212	..	375	565	..	0	0	0	i	CYT	PredHel=0	Topology=o
gi|123493203|ref|XP_001326227.1|	Trichomonas vaginalis G3	727					hypothetical protein	1	!	68.9	0	1.2e-20	2.2e-16	2	206	..	387	575	..	0	0	0	i	CYT	PredHel=0	Topology=o
gi|123469025|ref|XP_001317727.1|	Trichomonas vaginalis G3	664					hypothetical protein	1	!	65.7	0	1.2e-19	2.1e-15	2	212	..	350	545	..	0	0	0	i	CYT	PredHel=0	Topology=o
gi|123495657|ref|XP_001326787.1|	Trichomonas vaginalis G3	725					hypothetical protein	1	!	84.5	0	2.1e-25	3.7e-21	3	210	..	389	580	..	0	0	0	i	CYT	PredHel=0	Topology=o
gi|123976314|ref|XP_001330484.1|	Trichomonas vaginalis G3	215					hypothetical protein	1	!	121	0	1.6e-36	2.8e-32	2	176	..	41	213	..	0	0	0	i	CYT	PredHel=0	Topology=o
gi|123477742|ref|XP_001322037.1|	Trichomonas vaginalis G3	734					hypothetical protein	1	!	89.6	0	6.2e-27	1.1e-22	2	211	..	390	587	..	0	0	0	i	CYT	PredHel=0	Topology=o
gi|171910467|ref|ZP_02925937.1|	Verrucomicrobium spinosum DSM 4136	763	[603,634]	HEIGHNHQRGNFTFEGTGEVTNNVFGLYCYTE	[603,607]	HEIGH	hypothetical protein VspiD_04825	1	!	268.9	0.1	1.6e-81	2.8e-77	2	307	.]	388	691	..	1	0	Y	n4-15c23/24o	SpI	PredHel=0	Topology=o
gi|91225245|ref|ZP_01260413.1|	Vibrio alginolyticus 12G01	907	[685,702]	HELGHGLEKGRFRFSGWE	[685,689]	HELGH	hypothetical protein V12G01_20798	1	!	57.1	0.8	4.7e-17	8.4e-13	2	288	..	454	749	..	1	0	Y	n4-14c19/20o	SpII	PredHel=0	Topology=o
gi|269967643|ref|ZP_06181693.1|	Vibrio alginolyticus 40B	907	[685,702]	HELGHGLEKGRFRFSGWE	[685,689]	HELGH	hypothetical protein VMC_31230	1	!	54.4	0.6	3.2e-16	5.7e-12	2	288	..	454	749	..	1	0	Y	n4-14c19/20o	SpII	PredHel=0	Topology=o
gi|255744645|ref|ZP_05418596.1|	Vibrio cholera CIRS 101	1520	[1310,1328]	HEVGHNSAEAPFNVDGATE	[1310,1314]	HEVGH	accessory colonization factor AcfD precursor	1	!	264	0	4.6e-80	8.2e-76	2	307	.]	1086	1388	..	1	0	Y	n5-16c21/22o	SpII	PredHel=0	Topology=o
gi|153214264|ref|ZP_01949281.1|	Vibrio cholerae 1587	1496	[1294,1312]	HEVGHNAAEAPFVVEGATE	[1294,1298]	HEVGH	accessory colonization factor AcfD	1	!	262.2	0.1	1.7e-79	3e-75	2	307	.]	1070	1372	..	1	0	Y	n4-15c23/24o	SpII	PredHel=0	Topology=o
gi|121585695|ref|ZP_01675490.1|	Vibrio cholerae 2740-80	1520	[1310,1328]	HEVGHNSAEAPFNVDGATE	[1310,1314]	HEVGH	lipoprotein, putative	1	!	264	0	4.6e-80	8.2e-76	2	307	.]	1086	1388	..	1	0	Y	n5-16c21/22o	SpII	PredHel=0	Topology=o
gi|153828546|ref|ZP_01981213.1|	Vibrio cholerae 623-39	1496	[1294,1312]	HEVGHNAAEAPFVVEGATE	[1294,1298]	HEVGH	AcfD	1	!	262.2	0.1	1.7e-79	3e-75	2	307	.]	1070	1372	..	1	0	Y	n4-15c23/24o	SpII	PredHel=0	Topology=o
gi|254285264|ref|ZP_04960229.1|	Vibrio cholerae AM-19226	1507	[1297,1315]	HEVGHNAAEAPFVVEGATE	[1297,1301]	HEVGH	Large exoproteins involved in heme utilization or adhesion	1	!	261.7	0.1	2.3e-79	4.1e-75	2	307	.]	1073	1375	..	1	0	Y	n4-11c16/17o	SpII	PredHel=0	Topology=o
gi|153822038|ref|ZP_01974705.1|	Vibrio cholerae B33	1520	[1310,1328]	HEVGHNSAEAPFNVDGATE	[1310,1314]	HEVGH	lipoprotein, putative	1	!	264	0	4.6e-80	8.2e-76	2	307	.]	1086	1388	..	1	0	Y	n5-16c21/22o	SpII	PredHel=0	Topology=o
gi|229510784|ref|ZP_04400263.1|	Vibrio cholerae B33	1520	[1310,1328]	HEVGHNSAEAPFNVDGATE	[1310,1314]	HEVGH	accessory colonization factor AcfD precursor	1	!	264	0	4.6e-80	8.2e-76	2	307	.]	1086	1388	..	1	0	Y	n5-16c21/22o	SpII	PredHel=0	Topology=o
gi|229523682|ref|ZP_04413087.1|	Vibrio cholerae bv. albensis VL426	1525	[1315,1333]	HEVGHNAAEAPFNVDGATE	[1315,1319]	HEVGH	accessory colonization factor AcfD precursor	1	!	256.5	0	9e-78	1.6e-73	2	307	.]	1091	1393	..	1	0	Y	n8-15c20/21o	SpII	PredHel=0	Topology=o
gi|229505545|ref|ZP_04395055.1|	Vibrio cholerae BX 330286	1520	[1310,1328]	HEVGHNSAEAPFNVDGATE	[1310,1314]	HEVGH	accessory colonization factor AcfD precursor	1	!	264	0	4.6e-80	8.2e-76	2	307	.]	1086	1388	..	1	0	Y	n5-16c21/22o	SpII	PredHel=0	Topology=o
gi|262161224|ref|ZP_06030335.1|	Vibrio cholerae INDRE 91/1	1520	[1310,1328]	HEVGHNSAEAPFNVDGATE	[1310,1314]	HEVGH	accessory colonization factor AcfD precursor	1	!	264	0	4.6e-80	8.2e-76	2	307	.]	1086	1388	..	1	0	Y	n5-16c21/22o	SpII	PredHel=0	Topology=o
gi|227081022|ref|YP_002809573.1|	Vibrio cholerae M66-2	1520	[1310,1328]	HEVGHNSAEAPFNVDGATE	[1310,1314]	HEVGH	putative lipoprotein	1	!	264	0	4.6e-80	8.2e-76	2	307	.]	1086	1388	..	1	0	Y	n5-16c21/22o	SpII	PredHel=0	Topology=o
gi|153224613|ref|ZP_01954520.1|	Vibrio cholerae MAK 757	978	[768,786]	HEVGHNSAEAPFNVDGATE	[768,772]	HEVGH	accessory colonization factor AcfD	1	!	265.1	0	2.1e-80	3.8e-76	2	307	.]	544	846	..	0	0	0	i	CYT	PredHel=0	Topology=o
gi|229608564|ref|YP_002879212.1|	Vibrio cholerae MJ-1236	1520	[1310,1328]	HEVGHNSAEAPFNVDGATE	[1310,1314]	HEVGH	accessory colonization factor AcfD precursor	1	!	264	0	4.6e-80	8.2e-76	2	307	.]	1086	1388	..	1	0	Y	n5-16c21/22o	SpII	PredHel=0	Topology=o
gi|254847981|ref|ZP_05237331.1|	Vibrio cholerae MO10	1520	[1310,1328]	HEVGHNSAEAPFNVDGATE	[1310,1314]	HEVGH	accessory colonization factor AcfD	1	!	264	0	4.6e-80	8.2e-76	2	307	.]	1086	1388	..	1	0	Y	n5-16c21/22o	SpII	PredHel=0	Topology=o
gi|153800508|ref|ZP_01955094.1|	Vibrio cholerae MZO-3	949	[663,696]	HELGHNLQTGKLNVHYVPAGSENTWSAYQNRAGE	[663,667]	HELGH	conserved hypothetical protein	1	!	47.5	2.7	4e-14	7e-10	2	260	..	415	698	..	0	0	0	i	CYT	PredHel=0	Topology=o
gi|153800429|ref|ZP_01955015.1|	Vibrio cholerae MZO-3	1462	[1265,1295]	HEVGHNLATAPFVVPGSTEVTNNILALYMQE	[1265,1269]	HEVGH	accessory colonization factor AcfD	1	!	285	3	1.9e-86	3.3e-82	2	307	.]	1046	1345	..	1	0	Y	n4-13c18/19o	SpII	PredHel=0	Topology=o
gi|153818048|ref|ZP_01970715.1|	Vibrio cholerae NCTC 8457	1520	[1310,1328]	HEVGHNSAEAPFNVDGATE	[1310,1314]	HEVGH	lipoprotein, putative	1	!	264	0	4.6e-80	8.2e-76	2	307	.]	1086	1388	..	1	0	Y	n5-16c21/22o	SpII	PredHel=0	Topology=o
gi|15640862|ref|NP_230493.1|	Vibrio cholerae O1 biovar El Tor str. N16961	1520	[1310,1328]	HEVGHNSAEAPFNVDGATE	[1310,1314]	HEVGH	hypothetical protein VC0845	1	!	264	0	4.6e-80	8.2e-76	2	307	.]	1086	1388	..	1	0	Y	n5-16c21/22o	SpII	PredHel=0	Topology=o
gi|147673383|ref|YP_001216326.1|	Vibrio cholerae O395	1443	[1233,1251]	HEVGHNSAEAPFNVDGATE	[1233,1237]	HEVGH	putative lipoprotein	1	!	264.1	0	4.3e-80	7.6e-76	2	307	.]	1009	1311	..	0	0	0	i	CYT	PredHel=0	Topology=o
gi|254222655|ref|ZP_04916523.1|	Vibrio cholerae RC385	1526	[1317,1335]	HEVGHNAAEAPFNVDGATE	[1317,1321]	HEVGH	Large exoproteins involved in heme utilization or adhesion	1	!	253	0	1e-76	1.8e-72	2	307	.]	1091	1395	..	1	0	Y	n8-15c20/21o	SpII	PredHel=0	Topology=o
gi|229517905|ref|ZP_04407349.1|	Vibrio cholerae RC9	1520	[1310,1328]	HEVGHNSAEAPFNVDGATE	[1310,1314]	HEVGH	accessory colonization factor AcfD precursor	1	!	264	0	4.6e-80	8.2e-76	2	307	.]	1086	1388	..	1	0	Y	n5-16c21/22o	SpII	PredHel=0	Topology=o
gi|229515179|ref|ZP_04404639.1|	Vibrio cholerae TMA 21	1507	[1297,1315]	HEVGHNAAEAPFVVEGATE	[1297,1301]	HEVGH	accessory colonization factor AcfD precursor	1	!	261.3	0.1	3.1e-79	5.5e-75	2	307	.]	1073	1375	..	1	0	Y	n4-11c16/17o	SpII	PredHel=0	Topology=o
gi|254224940|ref|ZP_04918555.1|	Vibrio cholerae V51	1507	[1297,1315]	HEVGHNAAEAPFVVEGATE	[1297,1301]	HEVGH	Large exoproteins involved in heme utilization or adhesion	1	!	261.8	0.1	2.3e-79	4.1e-75	2	307	.]	1073	1375	..	1	0	Y	n4-11c16/17o	SpII	PredHel=0	Topology=o
gi|254225091|ref|ZP_04918705.1|	Vibrio cholerae V51	1524	[1314,1332]	HEVGHNSAEAPFNVDGATE	[1314,1318]	HEVGH	lipoprotein, putative	1	!	260.2	0	6.9e-79	1.2e-74	2	307	.]	1090	1392	..	1	0	Y	n5-16c21/22o	SpII	PredHel=0	Topology=o
gi|121726056|ref|ZP_01679355.1|	Vibrio cholerae V52	1520	[1310,1328]	HEVGHNSAEAPFNVDGATE	[1310,1314]	HEVGH	lipoprotein, putative	1	!	264	0	4.6e-80	8.2e-76	2	307	.]	1086	1388	..	1	0	Y	n5-16c21/22o	SpII	PredHel=0	Topology=o
gi|59711303|ref|YP_204079.1|	Vibrio fischeri ES114	1569	[1334,1364]	HEIGHNQAANWLNVVGAGETANNVLALYTQE	[1334,1338]	HEIGH	accessory colonization factor AcfD-like protein, inner membrane lipoprotein	1	!	222.6	0.1	1.8e-67	3.3e-63	2	307	.]	1110	1410	..	1	0	Y	n5-15c20/21o	SpII	PredHel=0	Topology=o
gi|197336097|ref|YP_002155459.1|	Vibrio fischeri MJ11	1482	[1272,1304]	HEVGHNLASAPFSAPGSTEVTNNLLALYMQELE	[1272,1276]	HEVGH	inner membrane lipoprotein	1	!	289.2	0.1	9.7e-88	1.7e-83	2	307	.]	1046	1354	..	1	0	Y	n5-15c20/21o	SpII	PredHel=0	Topology=o
gi|269962722|ref|ZP_06177065.1|	Vibrio harveyi 1DA3	1466	[1259,1292]	HEIGHNLAAAPFMMAGSTEVTNNILALYMQEQRE	[1259,1263]	HEIGH	hypothetical protein VME_34490	1	!	275.1	0	2e-83	3.5e-79	2	307	.]	1042	1339	..	1	0	Y	n4-15c19/20o	SpII	PredHel=0	Topology=o
gi|153832382|ref|ZP_01985049.1|	Vibrio harveyi HY01	1466	[1259,1292]	HEVGHNLASAPFMMAGSTEVTNNILALYMQEQRE	[1259,1263]	HEVGH	AcfD	1	!	279.7	0.1	8.1e-85	1.4e-80	2	307	.]	1042	1339	..	1	0	Y	n4-15c19/20o	SpII	PredHel=0	Topology=o
gi|262171396|ref|ZP_06039074.1|	Vibrio mimicus MB-451	1526	[1317,1335]	HEVGHNAAEAPFNVDGATE	[1317,1321]	HEVGH	accessory colonization factor AcfD precursor	1	!	258.9	0.1	1.6e-78	2.9e-74	2	307	.]	1093	1395	..	1	0	0	i	SpII	PredHel=0	Topology=o
gi|262165773|ref|ZP_06033510.1|	Vibrio mimicus VM223	1526	[1317,1335]	HEVGHNAAEAPFNVDGATE	[1317,1321]	HEVGH	accessory colonization factor AcfD precursor	1	!	258.8	0.1	1.8e-78	3.2e-74	2	307	.]	1093	1395	..	1	0	0	i	SpII	PredHel=0	Topology=o
gi|258623323|ref|ZP_05718328.1|	Vibrio mimicus VM573	1529	[1320,1338]	HEVGHNAAEAPFNVDGATE	[1320,1324]	HEVGH	accessory colonization factor acfD	1	!	259.1	0	1.5e-78	2.6e-74	2	307	.]	1096	1398	..	1	0	Y	n8-15c20/21o	SpII	PredHel=0	Topology=o
gi|258620027|ref|ZP_05715067.1|	Vibrio mimicus VM573	1541	[1338,1356]	HEVGHNSAEAPFNVDGATE	[1338,1342]	HEVGH	Accessory colonization factor AcfD	2	!	258.9	0	1.7e-78	2.9e-74	2	307	.]	1114	1416	..	1	0	0	i	SpII	PredHel=0	Topology=o
gi|258627388|ref|ZP_05722171.1|	Vibrio mimicus VM603	383	[174,192]	HEVGHNAAEAPFNVDGATE	[174,178]	HEVGH	conserved hypothetical protein	1	!	211.5	0.2	4.6e-64	8.2e-60	58	307	.]	10	252	..	0	0	0	i	CYT	PredHel=0	Topology=o
gi|261253292|ref|ZP_05945865.1|	Vibrio orientalis CIP 102891	929			[709,713]	HELGH	hypothetical protein VIA_003317	1	!	56.6	0.8	6.5e-17	1.2e-12	2	276	..	478	773	..	1	0	Y	n8-18c22/23o	SpII	PredHel=0	Topology=o
gi|254508538|ref|ZP_05120656.1|	Vibrio parahaemolyticus 16	947	[727,744]	HELGHGLEKGRFRFADWE	[727,731]	HELGH	hypothetical protein VPMS16_1840	1	!	50.5	1.6	4.9e-15	8.7e-11	2	280	..	496	795	..	0	0	0	i	CYT	PredHel=0	Topology=o
gi|260880076|ref|ZP_05892431.1|	Vibrio parahaemolyticus AN-5034	1497	[1286,1304]	HEVGHNAAEAPFVVEGATE	[1286,1290]	HEVGH	hypothetical protein VparAN_19891	1	!	259.6	0	1e-78	1.8e-74	2	307	.]	1062	1364	..	1	0	Y	n4-11c16/17o	SpII	PredHel=0	Topology=o
gi|153837333|ref|ZP_01990000.1|	Vibrio parahaemolyticus AQ3810	906	[685,702]	HELGHGLEKGRFRFAGWE	[685,689]	HELGH	conserved hypothetical protein	1	!	55	0.9	2.1e-16	3.7e-12	2	288	..	454	749	..	1	0	Y	n4-14c19/20o	SpII	PredHel=0	Topology=o
gi|153836002|ref|ZP_01988669.1|	Vibrio parahaemolyticus AQ3810	1366	[1155,1173]	HEVGHNAAEAPFVVEGATE	[1155,1159]	HEVGH	AcfD	1	!	259.8	0	8.7e-79	1.6e-74	2	307	.]	931	1233	..	0	0	0	i	CYT	PredHel=0	Topology=o
gi|260903452|ref|ZP_05911847.1|	Vibrio parahaemolyticus AQ4037	906	[685,702]	HELGHGLEKGRFRFAGWE	[685,689]	HELGH	hypothetical protein VparAQ_22344	1	!	52.2	0.8	1.5e-15	2.7e-11	2	288	..	454	749	..	1	0	Y	n4-14c19/20o	SpII	PredHel=0	Topology=o
gi|260899876|ref|ZP_05908271.1|	Vibrio parahaemolyticus AQ4037	1431	[1224,1257]	HEVGHNLASAPFNVVGSTEVVNNILALYMQEKRE	[1224,1228]	HEVGH	inner membrane lipoprotein	1	!	278.5	0.3	1.8e-84	3.2e-80	2	307	.]	1007	1304	..	0	0	0	i	CYT	PredHel=0	Topology=o
gi|260363799|ref|ZP_05776554.1|	Vibrio parahaemolyticus K5030	906	[685,702]	HELGHGLEKGRFRFAGWE	[685,689]	HELGH	hypothetical protein VparK_11235	1	!	53.1	0.8	8e-16	1.4e-11	2	288	..	454	749	..	1	0	Y	n4-14c19/20o	SpII	PredHel=0	Topology=o
gi|260362788|ref|ZP_05775657.1|	Vibrio parahaemolyticus K5030	1497	[1286,1304]	HEVGHNAAEAPFVVEGATE	[1286,1290]	HEVGH	hypothetical protein VparK_06627	1	!	259.6	0	1e-78	1.8e-74	2	307	.]	1062	1364	..	1	0	Y	n4-11c16/17o	SpII	PredHel=0	Topology=o
gi|260897917|ref|ZP_05906413.1|	Vibrio parahaemolyticus Peru-466	906	[685,702]	HELGHGLEKGRFRFAGWE	[685,689]	HELGH	hypothetical protein VparP_17696	1	!	53.1	0.8	8e-16	1.4e-11	2	288	..	454	749	..	1	0	Y	n4-14c19/20o	SpII	PredHel=0	Topology=o
gi|260895193|ref|ZP_05903689.1|	Vibrio parahaemolyticus Peru-466	1497	[1286,1304]	HEVGHNAAEAPFVVEGATE	[1286,1290]	HEVGH	hypothetical protein VparP_03774	1	!	259.6	0	1e-78	1.8e-74	2	307	.]	1062	1364	..	1	0	Y	n4-11c16/17o	SpII	PredHel=0	Topology=o
gi|28897776|ref|NP_797381.1|	Vibrio parahaemolyticus RIMD 2210633	906	[685,702]	HELGHGLEKGRFRFAGWE	[685,689]	HELGH	hypothetical protein VP1002	1	!	53.1	0.8	8e-16	1.4e-11	2	288	..	454	749	..	1	0	Y	n4-14c19/20o	SpII	PredHel=0	Topology=o
gi|28901231|ref|NP_800886.1|	Vibrio parahaemolyticus RIMD 2210633	1497	[1286,1304]	HEVGHNAAEAPFVVEGATE	[1286,1290]	HEVGH	hypothetical protein VPA1376	1	!	259.6	0	1e-78	1.8e-74	2	307	.]	1062	1364	..	1	0	Y	n4-11c16/17o	SpII	PredHel=0	Topology=o
gi|262394739|ref|YP_003286593.1|	Vibrio sp. Ex25	906	[685,702]	HELGHGLEKGRFRFAGWE	[685,689]	HELGH	hypothetical protein VEA_003968	1	!	56.6	0.4	6.7e-17	1.2e-12	2	288	..	454	749	..	1	0	Y	n4-14c19/20o	SpII	PredHel=0	Topology=o
gi|254228999|ref|ZP_04922420.1|	Vibrio sp. Ex25	587	[366,383]	HELGHGLEKGRFRFAGWE	[366,370]	HELGH	conserved hypothetical protein	1	!	58	0.5	2.5e-17	4.4e-13	2	288	..	135	430	..	0	0	0	i	CYT	PredHel=0	Topology=o
gi|86146434|ref|ZP_01064757.1|	Vibrio sp. MED222	911	[690,707]	HELGHGLERGRFRFAGWE	[690,694]	HELGH	hypothetical protein MED222_12503	1	!	45.3	0.5	1.8e-13	3.2e-09	2	281	..	458	759	..	1	0	Y	n5-12c19/20o	SpII	PredHel=0	Topology=o
gi|262402272|ref|ZP_06078833.1|	Vibrio sp. RC586	1524	[1315,1333]	HEVGHNAAEAPFNVDGATE	[1315,1319]	HEVGH	accessory colonization factor AcfD precursor	1	!	253	0	1e-76	1.8e-72	2	307	.]	1089	1393	..	1	0	Y	n5-12c17/18o	SpII	PredHel=0	Topology=o
gi|218709052|ref|YP_002416673.1|	Vibrio splendidus LGP32	911	[690,707]	HELGHGLERGRFRFAGWE	[690,694]	HELGH	hypothetical protein VS_1058	1	!	43.6	0.4	6.2e-13	1.1e-08	2	281	..	458	759	..	1	0	Y	n5-18c27/28o	SpII	PredHel=0	Topology=o
gi|27365438|ref|NP_760966.1|	Vibrio vulnificus CMCP6	906	[685,702]	HELGHGLEKGRFRFAGWE	[685,689]	HELGH	hypothetical protein VV1_2105	1	!	50.9	0.5	3.7e-15	6.6e-11	2	269	..	453	744	..	1	0	Y	n9-20c28/29o	SpII	PredHel=0	Topology=o
gi|27364218|ref|NP_759746.1|	Vibrio vulnificus CMCP6	1505	[1296,1314]	HEVGHNAAEAPFNVDGATE	[1296,1300]	HEVGH	hypothetical protein VV1_0767	1	!	256.8	0	7.3e-78	1.3e-73	2	307	.]	1072	1374	..	0	0	0	i	CYT	PredHel=0	Topology=o
gi|37680519|ref|NP_935128.1|	Vibrio vulnificus YJ016	929	[708,725]	HELGHGLEKGRFRFAGWE	[708,712]	HELGH	hypothetical protein VV2335	1	!	55.1	1.1	2e-16	3.5e-12	2	284	..	476	780	..	1	0	Y	n32-43c51/52o	SpI	PredHel=0	Topology=o
gi|148977574|ref|ZP_01814153.1|	Vibrionales bacterium SWAT-3	961			[740,744]	HELGH	hypothetical protein VSWAT3_23194	1	!	52.6	0.3	1.1e-15	1.9e-11	3	302	..	509	832	..	1	0	Y	n10-20c28/29o	SpII	PredHel=1	Topology=i7-29o
gi|147906687|ref|NP_001088165.1|	Xenopus laevis	905	[739,770]	HELGHNQQKTNWELPPHTTEATCNLWSVYVHE	[739,743]	HELGH	hypothetical protein LOC494989	1	!	303	0	6.4e-92	1.1e-87	2	307	.]	525	823	..	0	0	0	i	CYT	PredHel=0	Topology=o
gi|238757252|ref|ZP_04618439.1|	Yersinia aldovae ATCC 35236	801	[298,316]	HELGHHYQMPAWTFDNDTE	[298,302]	HELGH	hypothetical protein yaldo0001_11520	1	!	260.6	0	5e-79	8.9e-75	2	307	.]	79	376	..	1	0	Y	n11-22c27/28o	SpI	PredHel=0	Topology=o
gi|123443045|ref|YP_001007019.1|	Yersinia enterocolitica subsp. enterocolitica 8081	808	[298,316]	HELGHHYQMPAWTFNGNTE	[298,302]	HELGH	hypothetical protein YE2830	1	!	259.5	0	1.1e-78	2e-74	2	307	.]	79	376	..	1	0	Y	n11-22c27/28o	SpI	PredHel=0	Topology=o
gi|238796308|ref|ZP_04639817.1|	Yersinia mollaretii ATCC 43969	801	[295,313]	HELGHHYQMPAWTFDNDTE	[295,299]	HELGH	hypothetical protein ymoll0001_21340	1	!	249.3	0.1	1.4e-75	2.4e-71	2	307	.]	77	373	..	1	0	Y	n11-21c26/27o	SpI	PredHel=0	Topology=o
gi|238755783|ref|ZP_04617115.1|	Yersinia ruckeri ATCC 29473	808	[297,315]	HELGHHYQMPAWTFDNDVE	[297,301]	HELGH	hypothetical protein yruck0001_340	1	!	271.8	0.1	1.9e-82	3.5e-78	2	307	.]	78	375	..	1	0	Y	n11-22c27/28o	SpI	PredHel=0	Topology=o

## Sheet: Taxa count 415 PF13402
			Taxa	Counts
			Akkermansia muciniphila ATCC BAA-835	4
Count of taxa			Aspergillus flavus NRRL3357	1
Row Labels	Total		Aspergillus oryzae RIB40	1
Akkermansia muciniphila ATCC BAA-835	4		Bacillus anthracis str. 'Ames Ancestor'	1
Aspergillus flavus NRRL3357	1		Bacillus anthracis str. A1055	1
Aspergillus oryzae RIB40	1		Bacillus anthracis str. A2012	1
Bacillus anthracis str. 'Ames Ancestor'	1		Bacillus anthracis str. Ames	1
Bacillus anthracis str. A1055	1		Bacillus anthracis str. Australia 94	1
Bacillus anthracis str. A2012	1		Bacillus anthracis str. CDC 684	1
Bacillus anthracis str. Ames	1		Bacillus anthracis str. CNEVA-9066	1
Bacillus anthracis str. Australia 94	1		Bacillus anthracis str. Kruger B	1
Bacillus anthracis str. CDC 684	1		Bacillus anthracis str. Sterne	1
Bacillus anthracis str. CNEVA-9066	1		Bacillus anthracis str. Vollum	1
Bacillus anthracis str. Kruger B	1		Bacillus anthracis str. Western North America US	1
Bacillus anthracis str. Sterne	1		Bacillus cereus 03BB102	1
Bacillus anthracis str. Vollum	1		Bacillus cereus 03BB108	1
Bacillus anthracis str. Western North America US	1		Bacillus cereus 172560W	2
Bacillus cereus 03BB102	1		Bacillus cereus 95/8201	2
Bacillus cereus 03BB108	1		Bacillus cereus AH1134	3
Bacillus cereus 172560W	2		Bacillus cereus AH1271	1
Bacillus cereus 95/8201	2		Bacillus cereus AH187	1
Bacillus cereus AH1134	3		Bacillus cereus AH603	3
Bacillus cereus AH1271	1		Bacillus cereus AH621	3
Bacillus cereus AH187	1		Bacillus cereus AH676	2
Bacillus cereus AH603	3		Bacillus cereus AH820	2
Bacillus cereus AH621	3		Bacillus cereus ATCC 10876	3
Bacillus cereus AH676	2		Bacillus cereus ATCC 10987	1
Bacillus cereus AH820	2		Bacillus cereus ATCC 14579	1
Bacillus cereus ATCC 10876	3		Bacillus cereus ATCC 4342	1
Bacillus cereus ATCC 10987	1		Bacillus cereus B4264	2
Bacillus cereus ATCC 14579	1		Bacillus cereus BDRD-Cer4	1
Bacillus cereus ATCC 4342	1		Bacillus cereus BDRD-ST196	3
Bacillus cereus B4264	2		Bacillus cereus BDRD-ST24	1
Bacillus cereus BDRD-Cer4	1		Bacillus cereus BDRD-ST26	1
Bacillus cereus BDRD-ST196	3		Bacillus cereus BGSC 6E1	1
Bacillus cereus BDRD-ST24	1		Bacillus cereus E33L	1
Bacillus cereus BDRD-ST26	1		Bacillus cereus F65185	2
Bacillus cereus BGSC 6E1	1		Bacillus cereus G9241	1
Bacillus cereus E33L	1		Bacillus cereus G9842	2
Bacillus cereus F65185	2		Bacillus cereus H3081.97	1
Bacillus cereus G9241	1		Bacillus cereus m1293	1
Bacillus cereus G9842	2		Bacillus cereus m1550	2
Bacillus cereus H3081.97	1		Bacillus cereus MM3	2
Bacillus cereus m1293	1		Bacillus cereus NVH0597-99	1
Bacillus cereus m1550	2		Bacillus cereus Q1	1
Bacillus cereus MM3	2		Bacillus cereus R309803	1
Bacillus cereus NVH0597-99	1		Bacillus cereus Rock1-15	2
Bacillus cereus Q1	1		Bacillus cereus Rock1-3	4
Bacillus cereus R309803	1		Bacillus cereus Rock3-28	3
Bacillus cereus Rock1-15	2		Bacillus cereus Rock3-29	3
Bacillus cereus Rock1-3	4		Bacillus cereus Rock3-42	1
Bacillus cereus Rock3-28	3		Bacillus cereus Rock4-2	2
Bacillus cereus Rock3-29	3		Bacillus cereus subsp. cytotoxis NVH 391-98	1
Bacillus cereus Rock3-42	1		Bacillus cereus W	2
Bacillus cereus Rock4-2	2		Bacillus mycoides DSM 2048	2
Bacillus cereus subsp. cytotoxis NVH 391-98	1		Bacillus mycoides Rock3-17	1
Bacillus cereus W	2		Bacillus pseudomycoides DSM 12442	2
Bacillus mycoides DSM 2048	2		Bacillus thuringiensis Bt407	3
Bacillus mycoides Rock3-17	1		Bacillus thuringiensis IBL 200	2
Bacillus pseudomycoides DSM 12442	2		Bacillus thuringiensis IBL 4222	2
Bacillus thuringiensis Bt407	3		Bacillus thuringiensis serovar andalousiensis BGSC 4AW1	1
Bacillus thuringiensis IBL 200	2		Bacillus thuringiensis serovar berliner ATCC 10792	4
Bacillus thuringiensis IBL 4222	2		Bacillus thuringiensis serovar huazhongensis BGSC 4BD1	2
Bacillus thuringiensis serovar andalousiensis BGSC 4AW1	1		Bacillus thuringiensis serovar israelensis ATCC 35	3
Bacillus thuringiensis serovar berliner ATCC 10792	4		Bacillus thuringiensis serovar konkukian str. 97-27	1
Bacillus thuringiensis serovar huazhongensis BGSC 4BD1	2		Bacillus thuringiensis serovar kurstaki str. T03a001	2
Bacillus thuringiensis serovar israelensis ATCC 35	3		Bacillus thuringiensis serovar monterrey BGSC 4AJ1	3
Bacillus thuringiensis serovar konkukian str. 97-27	1		Bacillus thuringiensis serovar pakistani str. T13001	1
Bacillus thuringiensis serovar kurstaki str. T03a001	2		Bacillus thuringiensis serovar pondicheriensis	2
Bacillus thuringiensis serovar monterrey BGSC 4AJ1	3		Bacillus thuringiensis serovar pulsiensis BGSC	1
Bacillus thuringiensis serovar pakistani str. T13001	1		Bacillus thuringiensis serovar sotto str. T04001	2
Bacillus thuringiensis serovar pondicheriensis	2		Bacillus thuringiensis serovar thuringiensis str. T01001	4
Bacillus thuringiensis serovar pulsiensis BGSC	1		Bacillus thuringiensis serovar tochigiensis BGSC 4Y1	1
Bacillus thuringiensis serovar sotto str. T04001	2		Bacillus thuringiensis str. Al Hakam	1
Bacillus thuringiensis serovar thuringiensis str. T01001	4		Bacillus weihenstephanensis KBAB4	3
Bacillus thuringiensis serovar tochigiensis BGSC 4Y1	1		Bacteroides caccae ATCC 43185	16
Bacillus thuringiensis str. Al Hakam	1		Bacteroides capillosus ATCC 29799	1
Bacillus weihenstephanensis KBAB4	3		Bacteroides coprophilus DSM 18228	1
Bacteroides caccae ATCC 43185	16		Bacteroides finegoldii DSM 17565	1
Bacteroides capillosus ATCC 29799	1		Bacteroides fragilis 3_1_12	1
Bacteroides coprophilus DSM 18228	1		Bacteroides fragilis NCTC 9343	1
Bacteroides finegoldii DSM 17565	1		Bacteroides fragilis YCH46	1
Bacteroides fragilis 3_1_12	1		Bacteroides plebeius DSM 17135	2
Bacteroides fragilis NCTC 9343	1		Bacteroides sp. 1_1_6	4
Bacteroides fragilis YCH46	1		Bacteroides sp. 2_1_16	1
Bacteroides plebeius DSM 17135	2		Bacteroides sp. 3_2_5	1
Bacteroides sp. 1_1_6	4		Bacteroides sp. D2	1
Bacteroides sp. 2_1_16	1		Bacteroides thetaiotaomicron VPI-5482	4
Bacteroides sp. 3_2_5	1		Bacteroides vulgatus ATCC 8482	1
Bacteroides sp. D2	1		Bos taurus	2
Bacteroides thetaiotaomicron VPI-5482	4		Brachybacterium faecium DSM 4810	1
Bacteroides vulgatus ATCC 8482	1		Branchiostoma floridae	2
Bos taurus	2		Canis familiaris	3
Brachybacterium faecium DSM 4810	1		Chitinophaga pinensis DSM 2588	1
Branchiostoma floridae	2		Chthoniobacter flavus Ellin428	1
Canis familiaris	3		Clostridium bartlettii DSM 16795	2
Chitinophaga pinensis DSM 2588	1		Clostridium botulinum E1 str. 'BoNT E Beluga'	1
Chthoniobacter flavus Ellin428	1		Clostridium botulinum E3 str. Alaska E43	1
Clostridium bartlettii DSM 16795	2		Clostridium difficile QCD-32g58	1
Clostridium botulinum E1 str. 'BoNT E Beluga'	1		Clostridium hathewayi DSM 13479	1
Clostridium botulinum E3 str. Alaska E43	1		Clostridium hiranonis DSM 13275	1
Clostridium difficile QCD-32g58	1		Clostridium perfringens ATCC 13124	2
Clostridium hathewayi DSM 13479	1		Clostridium perfringens B str. ATCC 3626	2
Clostridium hiranonis DSM 13275	1		Clostridium perfringens C str. JGS1495	1
Clostridium perfringens ATCC 13124	2		Clostridium perfringens CPE str. F4969	2
Clostridium perfringens B str. ATCC 3626	2		Clostridium perfringens D str. JGS1721	4
Clostridium perfringens C str. JGS1495	1		Clostridium perfringens E str. JGS1987	1
Clostridium perfringens CPE str. F4969	2		Clostridium perfringens NCTC 8239	2
Clostridium perfringens D str. JGS1721	4		Clostridium perfringens SM101	1
Clostridium perfringens E str. JGS1987	1		Clostridium perfringens str. 13	1
Clostridium perfringens NCTC 8239	2		Clostridium ramosum DSM 1402	1
Clostridium perfringens SM101	1		Clostridium sp. 7_2_43FAA	1
Clostridium perfringens str. 13	1		Cryptosporidium muris RN66	1
Clostridium ramosum DSM 1402	1		Cryptosporidium parvum Iowa II	1
Clostridium sp. 7_2_43FAA	1		Danio rerio	4
Cryptosporidium muris RN66	1		Eggerthella lenta DSM 2243	1
Cryptosporidium parvum Iowa II	1		Entamoeba dispar SAW760	1
Danio rerio	4		Entamoeba histolytica HM-1:IMSS	1
Eggerthella lenta DSM 2243	1		Equus caballus	2
Entamoeba dispar SAW760	1		Escherichia albertii TW07627	1
Entamoeba histolytica HM-1:IMSS	1		Escherichia coli 101-1	1
Equus caballus	2		Escherichia coli 536	1
Escherichia albertii TW07627	1		Escherichia coli 53638	1
Escherichia coli 101-1	1		Escherichia coli 55989	1
Escherichia coli 536	1		Escherichia coli 83972	1
Escherichia coli 53638	1		Escherichia coli APEC O1	1
Escherichia coli 55989	1		Escherichia coli B str. REL606	1
Escherichia coli 83972	1		Escherichia coli B7A	1
Escherichia coli APEC O1	1		Escherichia coli BL21(DE3)	1
Escherichia coli B str. REL606	1		Escherichia coli BW2952	1
Escherichia coli B7A	1		Escherichia coli E110019	1
Escherichia coli BL21(DE3)	1		Escherichia coli E22	1
Escherichia coli BW2952	1		Escherichia coli E24377A	1
Escherichia coli E110019	1		Escherichia coli ED1a	1
Escherichia coli E22	1		Escherichia coli F11	1
Escherichia coli E24377A	1		Escherichia coli HS	1
Escherichia coli ED1a	1		Escherichia coli IAI1	1
Escherichia coli F11	1		Escherichia coli IAI39	1
Escherichia coli HS	1		Escherichia coli O111:H- str. 11128	1
Escherichia coli IAI1	1		Escherichia coli O127:H6 str. E2348/69	1
Escherichia coli IAI39	1		Escherichia coli S88	1
Escherichia coli O111:H- str. 11128	1		Escherichia coli SE11	1
Escherichia coli O127:H6 str. E2348/69	1		Escherichia coli SMS-3-5	1
Escherichia coli S88	1		Escherichia coli str. K-12 substr. MG1655	1
Escherichia coli SE11	1		Escherichia coli str. K-12 substr. W3110	1
Escherichia coli SMS-3-5	1		Escherichia coli UMN026	1
Escherichia coli str. K-12 substr. MG1655	1		Escherichia coli UTI89	1
Escherichia coli str. K-12 substr. W3110	1		Escherichia fergusonii ATCC 35469	1
Escherichia coli UMN026	1		Escherichia sp. 1_1_43	1
Escherichia coli UTI89	1		Escherichia sp. 3_2_53FAA	1
Escherichia fergusonii ATCC 35469	1		Escherichia sp. 4_1_40B	1
Escherichia sp. 1_1_43	1		Eubacterium dolichum DSM 3991	1
Escherichia sp. 3_2_53FAA	1		Geobacillus sp. Y412MC10	2
Escherichia sp. 4_1_40B	1		Grimontia hollisae CIP 101886	2
Eubacterium dolichum DSM 3991	1		Hahella chejuensis KCTC 2396	1
Geobacillus sp. Y412MC10	2		Homo sapiens	5
Grimontia hollisae CIP 101886	2		Listeria grayi DSM 20601	1
Hahella chejuensis KCTC 2396	1		Macaca mulatta	1
Homo sapiens	5		Mollicutes bacterium D7	1
Listeria grayi DSM 20601	1		Monosiga brevicollis MX1	1
Macaca mulatta	1		Mus musculus	3
Mollicutes bacterium D7	1		Mycoplasma penetrans HF-2	3
Monosiga brevicollis MX1	1		Ornithorhynchus anatinus	3
Mus musculus	3		Paenibacillus larvae subsp. larvae BRL-230010	1
Mycoplasma penetrans HF-2	3		Pan troglodytes	2
Ornithorhynchus anatinus	3		Pantoea sp. At-9b	1
Paenibacillus larvae subsp. larvae BRL-230010	1		Photobacterium damselae subsp. damsela	1
Pan troglodytes	2		Photorhabdus asymbiotica	1
Pantoea sp. At-9b	1		Planctomyces limnophilus DSM 3776	1
Photobacterium damselae subsp. damsela	1		Pongo abelii	1
Photorhabdus asymbiotica	1		Prevotella melaninogenica ATCC 25845	1
Planctomyces limnophilus DSM 3776	1		Pseudomonas aeruginosa 2192	1
Pongo abelii	1		Pseudomonas aeruginosa C3719	1
Prevotella melaninogenica ATCC 25845	1		Pseudomonas aeruginosa LESB58	1
Pseudomonas aeruginosa 2192	1		Pseudomonas aeruginosa PA7	1
Pseudomonas aeruginosa C3719	1		Pseudomonas aeruginosa PACS2	1
Pseudomonas aeruginosa LESB58	1		Pseudomonas aeruginosa PAO1	1
Pseudomonas aeruginosa PA7	1		Pseudomonas aeruginosa UCBPP-PA14	1
Pseudomonas aeruginosa PACS2	1		Pseudomonas syringae pv. oryzae str. 1_6	1
Pseudomonas aeruginosa PAO1	1		Pseudomonas syringae pv. syringae B728a	2
Pseudomonas aeruginosa UCBPP-PA14	1		Pseudomonas syringae pv. tomato str. DC3000	2
Pseudomonas syringae pv. oryzae str. 1_6	1		Pseudomonas syringae pv. tomato T1	1
Pseudomonas syringae pv. syringae B728a	2		Rattus norvegicus	5
Pseudomonas syringae pv. tomato str. DC3000	2		Salmonella enterica subsp. arizonae serovar 62:z4,z23:-- str. RSK2980	1
Pseudomonas syringae pv. tomato T1	1		Shewanella amazonensis SB2B	1
Rattus norvegicus	5		Shewanella baltica OS155	1
Salmonella enterica subsp. arizonae serovar 62:z4,z23:-- str. RSK2980	1		Shewanella baltica OS185	1
Shewanella amazonensis SB2B	1		Shewanella baltica OS195	1
Shewanella baltica OS155	1		Shewanella baltica OS223	1
Shewanella baltica OS185	1		Shewanella halifaxensis HAW-EB4	2
Shewanella baltica OS195	1		Shewanella loihica PV-4	1
Shewanella baltica OS223	1		Shewanella oneidensis MR-1	1
Shewanella halifaxensis HAW-EB4	2		Shewanella pealeana ATCC 700345	2
Shewanella loihica PV-4	1		Shewanella sp. ANA-3	1
Shewanella oneidensis MR-1	1		Shewanella sp. MR-4	1
Shewanella pealeana ATCC 700345	2		Shewanella sp. MR-7	1
Shewanella sp. ANA-3	1		Shewanella woodyi ATCC 51908	1
Shewanella sp. MR-4	1		Shigella sp. D9	1
Shewanella sp. MR-7	1		Sphingobacterium spiritivorum ATCC 33300	6
Shewanella woodyi ATCC 51908	1		Sphingobacterium spiritivorum ATCC 33861	6
Shigella sp. D9	1		Subdoligranulum variabile DSM 15176	1
Sphingobacterium spiritivorum ATCC 33300	6		Taeniopygia guttata	2
Sphingobacterium spiritivorum ATCC 33861	6		Trichomonas vaginalis G3	25
Subdoligranulum variabile DSM 15176	1		Verrucomicrobium spinosum DSM 4136	1
Taeniopygia guttata	2		Vibrio alginolyticus 12G01	1
Trichomonas vaginalis G3	25		Vibrio alginolyticus 40B	1
Verrucomicrobium spinosum DSM 4136	1		Vibrio cholera CIRS 101	1
Vibrio alginolyticus 12G01	1		Vibrio cholerae 1587	1
Vibrio alginolyticus 40B	1		Vibrio cholerae 2740-80	1
Vibrio cholera CIRS 101	1		Vibrio cholerae 623-39	1
Vibrio cholerae 1587	1		Vibrio cholerae AM-19226	1
Vibrio cholerae 2740-80	1		Vibrio cholerae B33	2
Vibrio cholerae 623-39	1		Vibrio cholerae bv. albensis VL426	1
Vibrio cholerae AM-19226	1		Vibrio cholerae BX 330286	1
Vibrio cholerae B33	2		Vibrio cholerae INDRE 91/1	1
Vibrio cholerae bv. albensis VL426	1		Vibrio cholerae M66-2	1
Vibrio cholerae BX 330286	1		Vibrio cholerae MAK 757	1
Vibrio cholerae INDRE 91/1	1		Vibrio cholerae MJ-1236	1
Vibrio cholerae M66-2	1		Vibrio cholerae MO10	1
Vibrio cholerae MAK 757	1		Vibrio cholerae MZO-3	2
Vibrio cholerae MJ-1236	1		Vibrio cholerae NCTC 8457	1
Vibrio cholerae MO10	1		Vibrio cholerae O1 biovar El Tor str. N16961	1
Vibrio cholerae MZO-3	2		Vibrio cholerae O395	1
Vibrio cholerae NCTC 8457	1		Vibrio cholerae RC385	1
Vibrio cholerae O1 biovar El Tor str. N16961	1		Vibrio cholerae RC9	1
Vibrio cholerae O395	1		Vibrio cholerae TMA 21	1
Vibrio cholerae RC385	1		Vibrio cholerae V51	2
Vibrio cholerae RC9	1		Vibrio cholerae V52	1
Vibrio cholerae TMA 21	1		Vibrio fischeri ES114	1
Vibrio cholerae V51	2		Vibrio fischeri MJ11	1
Vibrio cholerae V52	1		Vibrio harveyi 1DA3	1
Vibrio fischeri ES114	1		Vibrio harveyi HY01	1
Vibrio fischeri MJ11	1		Vibrio mimicus MB-451	1
Vibrio harveyi 1DA3	1		Vibrio mimicus VM223	1
Vibrio harveyi HY01	1		Vibrio mimicus VM573	2
Vibrio mimicus MB-451	1		Vibrio mimicus VM603	1
Vibrio mimicus VM223	1		Vibrio orientalis CIP 102891	1
Vibrio mimicus VM573	2		Vibrio parahaemolyticus 16	1
Vibrio mimicus VM603	1		Vibrio parahaemolyticus AN-5034	1
Vibrio orientalis CIP 102891	1		Vibrio parahaemolyticus AQ3810	2
Vibrio parahaemolyticus 16	1		Vibrio parahaemolyticus AQ4037	2
Vibrio parahaemolyticus AN-5034	1		Vibrio parahaemolyticus K5030	2
Vibrio parahaemolyticus AQ3810	2		Vibrio parahaemolyticus Peru-466	2
Vibrio parahaemolyticus AQ4037	2		Vibrio parahaemolyticus RIMD 2210633	2
Vibrio parahaemolyticus K5030	2		Vibrio sp. Ex25	2
Vibrio parahaemolyticus Peru-466	2		Vibrio sp. MED222	1
Vibrio parahaemolyticus RIMD 2210633	2		Vibrio sp. RC586	1
Vibrio sp. Ex25	2		Vibrio splendidus LGP32	1
Vibrio sp. MED222	1		Vibrio vulnificus CMCP6	2
Vibrio sp. RC586	1		Vibrio vulnificus YJ016	1
Vibrio splendidus LGP32	1		Vibrionales bacterium SWAT-3	1
Vibrio vulnificus CMCP6	2		Xenopus laevis	1
Vibrio vulnificus YJ016	1		Yersinia aldovae ATCC 35236	1
Vibrionales bacterium SWAT-3	1		Yersinia enterocolitica subsp. enterocolitica 8081	1
Xenopus laevis	1		Yersinia mollaretii ATCC 43969	1
Yersinia aldovae ATCC 35236	1		Yersinia ruckeri ATCC 29473	1
Yersinia enterocolitica subsp. enterocolitica 8081	1
Yersinia mollaretii ATCC 43969	1
Yersinia ruckeri ATCC 29473	1
(blank)
Grand Total	415
