# Supplementary material for: A Novel Extracellular Metallopeptidase Domain Shared by Animal Host-Associated Mutualistic and Pathogenic Microbes
Source: PLoS One. 2012 Jan 27;7(1):e30287. doi: 10.1371/journal.pone.0030287 (PMC3267712; doi:10.1371/journal.pone.0030287)
Supplement: Table S9 — Table listing M60-like/PF13402-CBM5_12 entries. Separate worksheets list sequence counts or taxa counts along with habitat information for each species/strains. Format: Excel file with two worksheets. (XLSX) [file pone.0030287.s016.xlsx]

## Sheet: Full listing
hit_seq	Taxa	Description	Protein length	Domain name	Pfam acession	qlen	f_eval	f_scroe	f_bias	no.	total hits	c_eval	i_eval	i_score	i_bias	hmm from	hmm to	ali from	ali to	env from	env to	acc
gi|229181971|ref|ZP_04309267.1|N	Bacillus cereus 172560W	S-layer domain protein	746	CBM_5_12	PF02839.7	41	1e-10	36.3	4.6	1	1	1.6e-11	2.9e-10	34.9	3.2	1	35	697	731	697	733	0.92
gi|206972950|ref|ZP_03233872.1|N	Bacillus cereus AH1134	fibronectin type III domain protein	746	CBM_5_12	PF02839.7	41	1e-10	36.3	4.6	1	1	1.6e-11	2.9e-10	34.9	3.2	1	35	697	731	697	733	0.92
gi|229065680|ref|ZP_04200907.1|N	Bacillus cereus AH603	S-layer domain protein	748	CBM_5_12	PF02839.7	41	1.1e-10	36.2	5.4	1	1	1.9e-11	3.4e-10	34.6	3.7	1	35	699	733	699	735	0.92
gi|229170635|ref|ZP_04298280.1|N	Bacillus cereus AH621	S-layer domain protein	746	CBM_5_12	PF02839.7	41	1e-10	36.3	5.3	1	1	1.6e-11	2.9e-10	34.8	3.6	1	33	697	729	697	733	0.92
gi|229192972|ref|ZP_04319929.1|N	Bacillus cereus ATCC 10876	S-layer domain protein	746	CBM_5_12	PF02839.7	41	2e-10	35.4	5.1	1	1	3.4e-11	6.1e-10	33.8	3.5	1	35	697	731	697	733	0.92
gi|229133414|ref|ZP_04262242.1|N	Bacillus cereus BDRD-ST196	S-layer domain protein	748	CBM_5_12	PF02839.7	41	7.5e-11	36.7	3.5	1	1	4.2e-12	7.5e-11	36.7	2.4	1	35	699	733	699	735	0.92
gi|229073860|ref|ZP_04206946.1|N	Bacillus cereus F65185	S-layer domain protein	772	CBM_5_12	PF02839.7	41	2.1e-10	35.3	5.1	1	1	3.5e-11	6.3e-10	33.8	3.5	1	35	723	757	723	759	0.92
gi|229103110|ref|ZP_04233797.1|N	Bacillus cereus Rock3-28	S-layer domain protein	748	CBM_5_12	PF02839.7	41	2.9e-08	28.4	6.7	1	1	4.7e-09	8.4e-08	27	4.6	1	35	699	733	699	735	0.92
gi|229082924|ref|ZP_04215346.1|N	Bacillus cereus Rock4-2	S-layer domain protein	746	CBM_5_12	PF02839.7	41	2.1e-10	35.3	5.1	1	1	3.4e-11	6.1e-10	33.8	3.5	1	35	697	731	697	733	0.92
gi|229014696|ref|ZP_04171806.1|N	Bacillus mycoides DSM 2048	S-layer domain protein	728	CBM_5_12	PF02839.7	41	9.9e-11	36.3	5.4	1	1	1.8e-11	3.3e-10	34.7	3.7	1	35	679	713	679	715	0.92
gi|228980070|ref|ZP_04140386.1|N	Bacillus thuringiensis Bt407	S-layer domain protein	746	CBM_5_12	PF02839.7	41	2.2e-10	35.2	5.1	1	1	3.4e-11	6.1e-10	33.8	3.5	1	35	697	731	697	733	0.92
gi|228940592|ref|ZP_04103158.1|N	Bacillus thuringiensis serovar berliner ATCC 10792	S-layer domain protein	746	CBM_5_12	PF02839.7	41	2.2e-10	35.2	5.1	1	1	3.4e-11	6.1e-10	33.8	3.5	1	35	697	731	697	733	0.92
gi|75758573|ref|ZP_00738692.1|N	Bacillus thuringiensis serovar israelensis ATCC 35646	Wall-associated protein precursor	733	CBM_5_12	PF02839.7	41	6.6e-10	33.7	5.7	1	1	1.1e-10	2e-09	32.1	4	1	35	683	717	683	719	0.92
gi|75759716|ref|ZP_00739797.1|N	Bacillus thuringiensis serovar israelensis ATCC 35646	Wall-associated protein precursor	746	CBM_5_12	PF02839.7	41	1e-10	36.3	4.6	1	1	1.6e-11	2.9e-10	34.9	3.2	1	35	697	731	697	733	0.92
gi|228955817|ref|ZP_04117796.1|N	Bacillus thuringiensis serovar kurstaki str. T03a001	S-layer domain protein	726	CBM_5_12	PF02839.7	41	1.9e-10	35.4	5.1	1	1	3.3e-11	5.9e-10	33.9	3.5	1	35	677	711	677	713	0.92
gi|228949218|ref|ZP_04111485.1|N	Bacillus thuringiensis serovar monterrey BGSC 4AJ1	S-layer domain protein	746	CBM_5_12	PF02839.7	41	7.5e-11	36.7	5.2	1	1	1.3e-11	2.4e-10	35.1	3.6	1	33	697	729	697	733	0.91
gi|228950208|ref|ZP_04112386.1|N	Bacillus thuringiensis serovar monterrey BGSC 4AJ1	S-layer domain protein	746	CBM_5_12	PF02839.7	41	6.3e-11	37	4.1	1	1	9.5e-12	1.7e-10	35.6	2.8	1	35	696	730	696	732	0.92
gi|228973512|ref|ZP_04134096.1|N	Bacillus thuringiensis serovar thuringiensis str. T01001	S-layer domain protein	746	CBM_5_12	PF02839.7	41	2.2e-10	35.2	5.1	1	1	3.4e-11	6.1e-10	33.8	3.5	1	35	697	731	697	733	0.92
gi|163943336|ref|YP_001642566.1|N	Bacillus weihenstephanensis KBAB4	fibronectin type III domain-containing protein	749	CBM_5_12	PF02839.7	41	1.4e-10	35.8	4.6	1	1	2.4e-11	4.3e-10	34.3	3.2	1	33	700	732	700	736	0.92
gi|167462593|ref|ZP_02327682.1|N	Paenibacillus larvae subsp. larvae BRL-230010	S-layer domain protein	591	CBM_5_12	PF02839.7	41	5.6e-10	33.9	3.6	1	1	8.2e-11	1.5e-09	32.6	2.5	1	34	544	577	544	580	0.88
gi|238757252|ref|ZP_04618439.1|N	Yersinia aldovae ATCC 35236	hypothetical protein yaldo0001_11520	801	CBM_5_12	PF02839.7	41	2.5e-09	31.9	24.2	1	2	8.3e-07	1.5e-05	19.8	5.2	2	39	664	700	663	715	0.87
gi|238757252|ref|ZP_04618439.1|N	Yersinia aldovae ATCC 35236	hypothetical protein yaldo0001_11520	801	CBM_5_12	PF02839.7	41	2.5e-09	31.9	24.2	2	2	5.6e-06	0.0001	17.1	6	1	38	743	780	743	795	0.79
gi|123443045|ref|YP_001007019.1|N	Yersinia enterocolitica subsp. enterocolitica 8081	hypothetical protein YE2830	808	CBM_5_12	PF02839.7	41	1.4e-11	39	25.6	1	2	1.9e-08	3.5e-07	25	4.8	1	39	668	705	668	720	0.84
gi|123443045|ref|YP_001007019.1|N	Yersinia enterocolitica subsp. enterocolitica 8081	hypothetical protein YE2830	808	CBM_5_12	PF02839.7	41	1.4e-11	39	25.6	2	2	1.7e-06	3e-05	18.8	7.5	1	39	750	787	750	802	0.84
gi|238796308|ref|ZP_04639817.1|N	Yersinia mollaretii ATCC 43969	hypothetical protein ymoll0001_21340	801	CBM_5_12	PF02839.7	41	1e-09	33.1	22.6	1	2	3.6e-06	6.6e-05	17.7	5.2	1	39	661	698	661	713	0.83
gi|238796308|ref|ZP_04639817.1|N	Yersinia mollaretii ATCC 43969	hypothetical protein ymoll0001_21340	801	CBM_5_12	PF02839.7	41	1e-09	33.1	22.6	2	2	5.6e-07	1e-05	20.3	4.9	1	39	743	780	743	795	0.86
gi|238755783|ref|ZP_04617115.1|N	Yersinia ruckeri ATCC 29473	hypothetical protein yruck0001_340	808	CBM_5_12	PF02839.7	41	5.4e-10	34	17.5	1	2	2.6e-07	4.6e-06	21.4	2.6	3	32	664	692	662	710	0.88
gi|238755783|ref|ZP_04617115.1|N	Yersinia ruckeri ATCC 29473	hypothetical protein yruck0001_340	808	CBM_5_12	PF02839.7	41	5.4e-10	34	17.5	2	2	5.8e-06	0.00011	17.1	4.1	1	37	750	785	750	798	0.87

## Sheet: Sequence counts
			Sequence	Counts
			gi|123443045|ref|YP_001007019.1|N	2
Count of hit_seq			gi|163943336|ref|YP_001642566.1|N	1
Row Labels	Total		gi|167462593|ref|ZP_02327682.1|N	1
gi|123443045|ref|YP_001007019.1|N	2		gi|206972950|ref|ZP_03233872.1|N	1
gi|163943336|ref|YP_001642566.1|N	1		gi|228940592|ref|ZP_04103158.1|N	1
gi|167462593|ref|ZP_02327682.1|N	1		gi|228949218|ref|ZP_04111485.1|N	1
gi|206972950|ref|ZP_03233872.1|N	1		gi|228950208|ref|ZP_04112386.1|N	1
gi|228940592|ref|ZP_04103158.1|N	1		gi|228955817|ref|ZP_04117796.1|N	1
gi|228949218|ref|ZP_04111485.1|N	1		gi|228973512|ref|ZP_04134096.1|N	1
gi|228950208|ref|ZP_04112386.1|N	1		gi|228980070|ref|ZP_04140386.1|N	1
gi|228955817|ref|ZP_04117796.1|N	1		gi|229014696|ref|ZP_04171806.1|N	1
gi|228973512|ref|ZP_04134096.1|N	1		gi|229065680|ref|ZP_04200907.1|N	1
gi|228980070|ref|ZP_04140386.1|N	1		gi|229073860|ref|ZP_04206946.1|N	1
gi|229014696|ref|ZP_04171806.1|N	1		gi|229082924|ref|ZP_04215346.1|N	1
gi|229065680|ref|ZP_04200907.1|N	1		gi|229103110|ref|ZP_04233797.1|N	1
gi|229073860|ref|ZP_04206946.1|N	1		gi|229133414|ref|ZP_04262242.1|N	1
gi|229082924|ref|ZP_04215346.1|N	1		gi|229170635|ref|ZP_04298280.1|N	1
gi|229103110|ref|ZP_04233797.1|N	1		gi|229181971|ref|ZP_04309267.1|N	1
gi|229133414|ref|ZP_04262242.1|N	1		gi|229192972|ref|ZP_04319929.1|N	1
gi|229170635|ref|ZP_04298280.1|N	1		gi|238755783|ref|ZP_04617115.1|N	2
gi|229181971|ref|ZP_04309267.1|N	1		gi|238757252|ref|ZP_04618439.1|N	2
gi|229192972|ref|ZP_04319929.1|N	1		gi|238796308|ref|ZP_04639817.1|N	2
gi|238755783|ref|ZP_04617115.1|N	2		gi|75758573|ref|ZP_00738692.1|N	1
gi|238757252|ref|ZP_04618439.1|N	2		gi|75759716|ref|ZP_00739797.1|N	1
gi|238796308|ref|ZP_04639817.1|N	2
gi|75758573|ref|ZP_00738692.1|N	1
gi|75759716|ref|ZP_00739797.1|N	1
(blank)
Grand Total	28
