# Supplementary material for: A Novel Extracellular Metallopeptidase Domain Shared by Animal Host-Associated Mutualistic and Pathogenic Microbes
Source: PLoS One. 2012 Jan 27;7(1):e30287. doi: 10.1371/journal.pone.0030287 (PMC3267712; doi:10.1371/journal.pone.0030287)
Supplement: Table S10 — Table listing M60-like/PF13402-CBM51 entries. Separate worksheets list sequence counts, taxa counts along with habitat information for each species/strains. Entries dually positive for CBM51 and CBM32 are also listed. Format: Excel file with two worksheets. (XLSX) [file pone.0030287.s017.xlsx]

## Sheet: Full listing
hit_seq	Taxa	Description	Protein length	Domain name	Pfam acession	qlen	f_eval	f_scroe	f_bias	no.	total hits	c_eval	i_eval	i_score	i_bias	hmm from	hmm to	ali from	ali to	env from	env to	acc
gi|164687480|ref|ZP_02211508.1|N	Clostridium bartlettii DSM 16795	hypothetical protein CLOBAR_01121	1263	NPCBM	PF08305.4	143	1.5e-77	253.7	11.5	1	3	2.6	75	-1.5	0	9	39	610	641	602	648	0.73
gi|164687480|ref|ZP_02211508.1|N	Clostridium bartlettii DSM 16795	hypothetical protein CLOBAR_01121	1263	NPCBM	PF08305.4	143	1.5e-77	253.7	11.5	2	3	1.1e-39	3.2e-38	126.1	0.3	3	142	649	788	646	789	0.95
gi|164687480|ref|ZP_02211508.1|N	Clostridium bartlettii DSM 16795	hypothetical protein CLOBAR_01121	1263	NPCBM	PF08305.4	143	1.5e-77	253.7	11.5	3	3	1.5e-41	4.2e-40	132.2	1.4	3	142	868	1011	866	1012	0.96
gi|164687481|ref|ZP_02211509.1|N	Clostridium bartlettii DSM 16795	hypothetical protein CLOBAR_01122	2011	NPCBM	PF08305.4	143	2.3e-117	382.7	21.3	1	3	4.5e-39	1.3e-37	124.2	0.1	3	142	879	1019	876	1020	0.94
gi|164687481|ref|ZP_02211509.1|N	Clostridium bartlettii DSM 16795	hypothetical protein CLOBAR_01122	2011	NPCBM	PF08305.4	143	2.3e-117	382.7	21.3	2	3	2.1e-41	6e-40	131.7	2.9	3	141	1395	1537	1392	1539	0.92
gi|164687481|ref|ZP_02211509.1|N	Clostridium bartlettii DSM 16795	hypothetical protein CLOBAR_01122	2011	NPCBM	PF08305.4	143	2.3e-117	382.7	21.3	3	3	1.1e-42	3.2e-41	135.9	1.5	4	142	1619	1761	1616	1762	0.96
gi|110798644|ref|YP_695932.1|N	Clostridium perfringens ATCC 13124	F5/8 type C domain-containing protein	1687	NPCBM	PF08305.4	143	1.6e-91	299	14.5	1	2	5.7e-49	1.7e-47	156.3	1.1	3	142	1082	1226	1080	1227	0.98
gi|110798644|ref|YP_695932.1|N	Clostridium perfringens ATCC 13124	F5/8 type C domain-containing protein	1687	NPCBM	PF08305.4	143	1.6e-91	299	14.5	2	2	2.8e-46	8.1e-45	147.5	3	3	142	1306	1449	1304	1450	0.97
gi|110801328|ref|YP_695519.1|N	Clostridium perfringens ATCC 13124	discoidin domain-containing protein	2142	NPCBM	PF08305.4	143	4.5e-144	469.3	19.3	1	4	4.2	120	-2.2	0	85	119	537	571	515	583	0.76
gi|110801328|ref|YP_695519.1|N	Clostridium perfringens ATCC 13124	discoidin domain-containing protein	2142	NPCBM	PF08305.4	143	4.5e-144	469.3	19.3	2	4	6.2e-43	1.8e-41	136.7	0.5	3	142	1298	1437	1295	1438	0.95
gi|110801328|ref|YP_695519.1|N	Clostridium perfringens ATCC 13124	discoidin domain-containing protein	2142	NPCBM	PF08305.4	143	4.5e-144	469.3	19.3	3	4	1.1e-52	3.1e-51	168.3	1	4	141	1518	1661	1515	1663	0.97
gi|110801328|ref|YP_695519.1|N	Clostridium perfringens ATCC 13124	discoidin domain-containing protein	2142	NPCBM	PF08305.4	143	4.5e-144	469.3	19.3	4	4	2.6e-54	7.5e-53	173.6	1.1	3	142	1742	1887	1740	1888	0.98
gi|168209602|ref|ZP_02635227.1|N	Clostridium perfringens B str.	F5/8 type C domain protein	1688	NPCBM	PF08305.4	143	1.1e-90	296.2	14.3	1	2	5.7e-49	1.7e-47	156.3	1.1	3	142	1082	1226	1080	1227	0.98
gi|168209602|ref|ZP_02635227.1|N	Clostridium perfringens B str.	F5/8 type C domain protein	1688	NPCBM	PF08305.4	143	1.1e-90	296.2	14.3	2	2	2e-45	5.7e-44	144.8	2.9	3	142	1306	1449	1304	1450	0.97
gi|168211786|ref|ZP_02637411.1|N	Clostridium perfringens B str. ATCC 3626	discoidin domain protein	2156	NPCBM	PF08305.4	143	2.6e-143	466.8	20.7	1	4	4.2	120	-2.2	0	85	119	537	571	515	583	0.76
gi|168211786|ref|ZP_02637411.1|N	Clostridium perfringens B str. ATCC 3626	discoidin domain protein	2156	NPCBM	PF08305.4	143	2.6e-143	466.8	20.7	2	4	8.3e-43	2.4e-41	136.3	0.6	3	142	1312	1451	1309	1452	0.95
gi|168211786|ref|ZP_02637411.1|N	Clostridium perfringens B str. ATCC 3626	discoidin domain protein	2156	NPCBM	PF08305.4	143	2.6e-143	466.8	20.7	3	4	1.1e-52	3.3e-51	168.3	1	4	141	1532	1675	1529	1677	0.97
gi|168211786|ref|ZP_02637411.1|N	Clostridium perfringens B str. ATCC 3626	discoidin domain protein	2156	NPCBM	PF08305.4	143	2.6e-143	466.8	20.7	4	4	8e-54	2.3e-52	172	1.6	3	142	1756	1901	1754	1902	0.98
gi|169346923|ref|ZP_02865871.1|N	Clostridium perfringens C str. JGS1495	ABC transporter, permease protein	2156	NPCBM	PF08305.4	143	1.7e-142	464.2	19.9	1	4	4.2	120	-2.2	0	85	119	537	571	515	583	0.76
gi|169346923|ref|ZP_02865871.1|N	Clostridium perfringens C str. JGS1495	ABC transporter, permease protein	2156	NPCBM	PF08305.4	143	1.7e-142	464.2	19.9	2	4	2e-42	5.8e-41	135	0.6	3	142	1312	1451	1309	1452	0.94
gi|169346923|ref|ZP_02865871.1|N	Clostridium perfringens C str. JGS1495	ABC transporter, permease protein	2156	NPCBM	PF08305.4	143	1.7e-142	464.2	19.9	3	4	2.3e-52	6.8e-51	167.2	0.8	4	141	1532	1675	1529	1677	0.97
gi|169346923|ref|ZP_02865871.1|N	Clostridium perfringens C str. JGS1495	ABC transporter, permease protein	2156	NPCBM	PF08305.4	143	1.7e-142	464.2	19.9	4	4	9.8e-54	2.9e-52	171.7	1.4	3	142	1756	1901	1754	1902	0.98
gi|168213022|ref|ZP_02638647.1|N	Clostridium perfringens CPE str.	F5/8 type C domain protein	1687	NPCBM	PF08305.4	143	3.7e-91	297.8	14.6	1	2	5.7e-49	1.7e-47	156.3	1.1	3	142	1082	1226	1080	1227	0.98
gi|168213022|ref|ZP_02638647.1|N	Clostridium perfringens CPE str.	F5/8 type C domain protein	1687	NPCBM	PF08305.4	143	3.7e-91	297.8	14.6	2	2	6.2e-46	1.8e-44	146.4	3.1	3	142	1306	1449	1304	1450	0.97
gi|168212328|ref|ZP_02637953.1|N	Clostridium perfringens CPE str. F4969	discoidin domain protein	2156	NPCBM	PF08305.4	143	6.7e-144	468.8	19.6	1	4	4.2	120	-2.2	0	85	119	537	571	515	583	0.76
gi|168212328|ref|ZP_02637953.1|N	Clostridium perfringens CPE str. F4969	discoidin domain protein	2156	NPCBM	PF08305.4	143	6.7e-144	468.8	19.6	2	4	1.7e-43	5e-42	138.5	0.5	3	142	1312	1451	1309	1452	0.94
gi|168212328|ref|ZP_02637953.1|N	Clostridium perfringens CPE str. F4969	discoidin domain protein	2156	NPCBM	PF08305.4	143	6.7e-144	468.8	19.6	3	4	3e-52	8.7e-51	166.9	1.1	4	141	1532	1675	1529	1677	0.97
gi|168212328|ref|ZP_02637953.1|N	Clostridium perfringens CPE str. F4969	discoidin domain protein	2156	NPCBM	PF08305.4	143	6.7e-144	468.8	19.6	4	4	5e-54	1.4e-52	172.7	1.1	3	142	1756	1901	1754	1902	0.98
gi|182624186|ref|ZP_02951972.1|N	Clostridium perfringens D str.	F5/8 type C domain protein	1687	NPCBM	PF08305.4	143	2e-91	298.7	14.4	1	2	5.1e-49	1.5e-47	156.4	1.1	3	142	1082	1226	1080	1227	0.97
gi|182624186|ref|ZP_02951972.1|N	Clostridium perfringens D str.	F5/8 type C domain protein	1687	NPCBM	PF08305.4	143	2e-91	298.7	14.4	2	2	3.8e-46	1.1e-44	147.1	3	3	142	1306	1449	1304	1450	0.97
gi|182625488|ref|ZP_02953260.1|N	Clostridium perfringens D str. JGS1721	discoidin domain protein	1140	NPCBM	PF08305.4	143	3.6e-144	469.7	16.8	1	3	1.2e-43	3.5e-42	139	0.6	3	142	544	683	541	684	0.95
gi|182625488|ref|ZP_02953260.1|N	Clostridium perfringens D str. JGS1721	discoidin domain protein	1140	NPCBM	PF08305.4	143	3.6e-144	469.7	16.8	2	3	1.1e-52	3.2e-51	168.3	0.6	4	141	764	907	761	909	0.97
gi|182625488|ref|ZP_02953260.1|N	Clostridium perfringens D str. JGS1721	discoidin domain protein	1140	NPCBM	PF08305.4	143	3.6e-144	469.7	16.8	3	3	1.3e-53	3.7e-52	171.3	1.3	3	142	988	1133	986	1134	0.97
gi|182625919|ref|ZP_02953684.1|N	Clostridium perfringens D str. JGS1721	discoidin domain protein	2156	NPCBM	PF08305.4	143	5.3e-141	459.4	20.2	1	4	4.2	120	-2.2	0	85	119	537	571	515	583	0.76
gi|182625919|ref|ZP_02953684.1|N	Clostridium perfringens D str. JGS1721	discoidin domain protein	2156	NPCBM	PF08305.4	143	5.3e-141	459.4	20.2	2	4	1.1e-41	3.2e-40	132.6	0.6	3	142	1312	1451	1309	1452	0.95
gi|182625919|ref|ZP_02953684.1|N	Clostridium perfringens D str. JGS1721	discoidin domain protein	2156	NPCBM	PF08305.4	143	5.3e-141	459.4	20.2	3	4	1.9e-51	5.5e-50	164.3	1.2	4	141	1532	1675	1529	1677	0.97
gi|182625919|ref|ZP_02953684.1|N	Clostridium perfringens D str. JGS1721	discoidin domain protein	2156	NPCBM	PF08305.4	143	5.3e-141	459.4	20.2	4	4	5.9e-54	1.7e-52	172.4	1.1	3	142	1756	1901	1754	1902	0.98
gi|168205048|ref|ZP_02631053.1|N	Clostridium perfringens E str. JGS1987	discoidin domain protein	2156	NPCBM	PF08305.4	143	9.1e-144	468.3	18.9	1	5	3.9	110	-2.1	0	85	119	537	571	514	584	0.75
gi|168205048|ref|ZP_02631053.1|N	Clostridium perfringens E str. JGS1987	discoidin domain protein	2156	NPCBM	PF08305.4	143	9.1e-144	468.3	18.9	2	5	7.5	220	-3	0	88	125	599	636	588	642	0.79
gi|168205048|ref|ZP_02631053.1|N	Clostridium perfringens E str. JGS1987	discoidin domain protein	2156	NPCBM	PF08305.4	143	9.1e-144	468.3	18.9	3	5	2.7e-43	8e-42	137.8	0.3	3	142	1312	1451	1309	1452	0.94
gi|168205048|ref|ZP_02631053.1|N	Clostridium perfringens E str. JGS1987	discoidin domain protein	2156	NPCBM	PF08305.4	143	9.1e-144	468.3	18.9	4	5	6.5e-52	1.9e-50	165.8	0.9	4	141	1532	1675	1529	1677	0.97
gi|168205048|ref|ZP_02631053.1|N	Clostridium perfringens E str. JGS1987	discoidin domain protein	2156	NPCBM	PF08305.4	143	9.1e-144	468.3	18.9	5	5	2.8e-54	8.2e-53	173.5	1.2	3	142	1756	1901	1754	1902	0.98
gi|168217074|ref|ZP_02642699.1|N	Clostridium perfringens NCTC 8239	F5/8 type C domain protein	1687	NPCBM	PF08305.4	143	2.2e-91	298.5	14.5	1	2	5.7e-49	1.7e-47	156.3	1.1	3	142	1082	1226	1080	1227	0.98
gi|168217074|ref|ZP_02642699.1|N	Clostridium perfringens NCTC 8239	F5/8 type C domain protein	1687	NPCBM	PF08305.4	143	2.2e-91	298.5	14.5	2	2	3.8e-46	1.1e-44	147.1	3	3	142	1306	1449	1304	1450	0.97
gi|168216089|ref|ZP_02641714.1|N	Clostridium perfringens NCTC 8239	discoidin domain protein	2142	NPCBM	PF08305.4	143	1.8e-142	464.2	22.5	1	4	4.5	130	-2.3	0	85	119	537	571	515	582	0.76
gi|168216089|ref|ZP_02641714.1|N	Clostridium perfringens NCTC 8239	discoidin domain protein	2142	NPCBM	PF08305.4	143	1.8e-142	464.2	22.5	2	4	1.1e-41	3.2e-40	132.6	0.7	3	142	1298	1437	1295	1438	0.94
gi|168216089|ref|ZP_02641714.1|N	Clostridium perfringens NCTC 8239	discoidin domain protein	2142	NPCBM	PF08305.4	143	1.8e-142	464.2	22.5	3	4	3.2e-53	9.3e-52	170	0.9	4	141	1518	1661	1515	1663	0.97
gi|168216089|ref|ZP_02641714.1|N	Clostridium perfringens NCTC 8239	discoidin domain protein	2142	NPCBM	PF08305.4	143	1.8e-142	464.2	22.5	4	4	2e-54	5.9e-53	173.9	1.2	3	142	1742	1887	1740	1888	0.98
gi|110802272|ref|YP_698600.1|N	Clostridium perfringens SM101	leucine rich repeat domain-containing protein	1465	NPCBM	PF08305.4	143	1.8e-90	295.6	12.2	1	2	7.9e-48	2.3e-46	152.6	0.8	3	142	860	1004	858	1005	0.97
gi|110802272|ref|YP_698600.1|N	Clostridium perfringens SM101	leucine rich repeat domain-containing protein	1465	NPCBM	PF08305.4	143	1.8e-90	295.6	12.2	2	2	3.7e-46	1.1e-44	147.1	2.8	3	142	1084	1227	1082	1228	0.97
gi|18310263|ref|NP_562197.1|N	Clostridium perfringens str. 13	hypothetical protein CPE1281	1687	NPCBM	PF08305.4	143	7.5e-92	300	14.8	1	2	5.7e-49	1.7e-47	156.3	1.1	3	142	1082	1226	1080	1227	0.98
gi|18310263|ref|NP_562197.1|N	Clostridium perfringens str. 13	hypothetical protein CPE1281	1687	NPCBM	PF08305.4	143	7.5e-92	300	14.8	2	2	1.2e-46	3.6e-45	148.7	3.2	3	142	1306	1449	1304	1450	0.97
gi|254517593|ref|ZP_05129649.1|N	Clostridium sp. 7_2_43FAA	leucine rich repeat domain-containing protein	2664	NPCBM	PF08305.4	143	3e-122	398.6	20	1	3	2.4e-42	7e-41	134.8	0.3	3	142	1533	1672	1530	1673	0.96
gi|254517593|ref|ZP_05129649.1|N	Clostridium sp. 7_2_43FAA	leucine rich repeat domain-containing protein	2664	NPCBM	PF08305.4	143	3e-122	398.6	20	2	3	3.1e-41	8.9e-40	131.2	3.2	3	142	2047	2190	2044	2191	0.93
gi|254517593|ref|ZP_05129649.1|N	Clostridium sp. 7_2_43FAA	leucine rich repeat domain-containing protein	2664	NPCBM	PF08305.4	143	3e-122	398.6	20	3	3	2.4e-44	7.1e-43	141.2	1	4	141	2273	2415	2270	2417	0.96

## Sheet: Sequence counts
			Sequdence	Counts
			gi|110798644|ref|YP_695932.1|N	2
Count of hit_seq			gi|110801328|ref|YP_695519.1|N	4
Row Labels	Total		gi|110802272|ref|YP_698600.1|N	2
gi|110798644|ref|YP_695932.1|N	2		gi|164687480|ref|ZP_02211508.1|N	3
gi|110801328|ref|YP_695519.1|N	4		gi|164687481|ref|ZP_02211509.1|N	3
gi|110802272|ref|YP_698600.1|N	2		gi|168205048|ref|ZP_02631053.1|N	5
gi|164687480|ref|ZP_02211508.1|N	3		gi|168209602|ref|ZP_02635227.1|N	2
gi|164687481|ref|ZP_02211509.1|N	3		gi|168211786|ref|ZP_02637411.1|N	4
gi|168205048|ref|ZP_02631053.1|N	5		gi|168212328|ref|ZP_02637953.1|N	4
gi|168209602|ref|ZP_02635227.1|N	2		gi|168213022|ref|ZP_02638647.1|N	2
gi|168211786|ref|ZP_02637411.1|N	4		gi|168216089|ref|ZP_02641714.1|N	4
gi|168212328|ref|ZP_02637953.1|N	4		gi|168217074|ref|ZP_02642699.1|N	2
gi|168213022|ref|ZP_02638647.1|N	2		gi|169346923|ref|ZP_02865871.1|N	4
gi|168216089|ref|ZP_02641714.1|N	4		gi|182624186|ref|ZP_02951972.1|N	2
gi|168217074|ref|ZP_02642699.1|N	2		gi|182625488|ref|ZP_02953260.1|N	3
gi|169346923|ref|ZP_02865871.1|N	4		gi|182625919|ref|ZP_02953684.1|N	4
gi|182624186|ref|ZP_02951972.1|N	2		gi|18310263|ref|NP_562197.1|N	2
gi|182625488|ref|ZP_02953260.1|N	3		gi|254517593|ref|ZP_05129649.1|N	3
gi|182625919|ref|ZP_02953684.1|N	4
gi|18310263|ref|NP_562197.1|N	2
gi|254517593|ref|ZP_05129649.1|N	3
(blank)
Grand Total	55
