# Supplementary material for: A Novel Extracellular Metallopeptidase Domain Shared by Animal Host-Associated Mutualistic and Pathogenic Microbes
Source: PLoS One. 2012 Jan 27;7(1):e30287. doi: 10.1371/journal.pone.0030287 (PMC3267712; doi:10.1371/journal.pone.0030287)
Supplement: Table S11 — Table listing the five Bacillus spp./strains encoding proteins with M60-like/PF13402-CBM32 and M60-like/PF13402-CBM5_12 domain combinations. (XLSX) [file pone.0030287.s018.xlsx]

## Sheet: Sheet1
hit_seq	Taxa	Description	Protein length	Domain name	Pfam acession	qlen	f_eval	f_scroe	f_bias	no.	total hits	c_eval	i_eval	i_score	i_bias	hmm from	hmm to	ali from	ali to	env from	env to	acc
gi|206972950|ref|ZP_03233872.1|N	Bacillus cereus AH1134	fibronectin type III domain protein	746	CBM_5_12	PF02839.7	41	1e-10	36.3	4.6	1	1	1.6e-11	2.9e-10	34.9	3.2	1	35	697	731	697	733	0.92
gi|206973457|ref|ZP_03234378.1|N	Bacillus cereus AH1134	fibronectin type III domain protein	733	F5_F8_type_C	PF00754.18	129	4.7e-52	170.5	18.7	1	2	1.3e-28	8.7e-28	92	2.8	2	129	465	586	463	586	0.94
gi|229193822|ref|ZP_04320752.1|N	Bacillus cereus ATCC 10876	Fibronectin type III domain protein	719	F5_F8_type_C	PF00754.18	129	3.8e-52	170.7	20.5	1	3	1.6	11	1.1	0.1	35	85	70	129	55	163	0.81
gi|229192972|ref|ZP_04319929.1|N	Bacillus cereus ATCC 10876	S-layer domain protein	746	CBM_5_12	PF02839.7	41	2e-10	35.4	5.1	1	1	3.4e-11	6.1e-10	33.8	3.5	1	35	697	731	697	733	0.92
gi|229106954|ref|ZP_04237054.1|N	Bacillus cereus Rock3-28	Fibronectin type III domain protein	612	F5_F8_type_C	PF00754.18	129	4.4e-29	96.2	6.4	1	2	4.5	30	-0.3	0	34	63	96	125	54	167	0.78
gi|229103110|ref|ZP_04233797.1|N	Bacillus cereus Rock3-28	S-layer domain protein	748	CBM_5_12	PF02839.7	41	2.9e-08	28.4	6.7	1	1	4.7e-09	8.4e-08	27	4.6	1	35	699	733	699	735	0.92
gi|228978521|ref|ZP_04138897.1|N	Bacillus thuringiensis Bt407	Fibronectin type III domain protein	577	F5_F8_type_C	PF00754.18	129	1.5e-26	88	5.1	1	2	4.9	33	-0.4	0.2	35	64	70	104	38	172	0.67
gi|228980070|ref|ZP_04140386.1|N	Bacillus thuringiensis Bt407	S-layer domain protein	746	CBM_5_12	PF02839.7	41	2.2e-10	35.2	5.1	1	1	3.4e-11	6.1e-10	33.8	3.5	1	35	697	731	697	733	0.92
gi|228973512|ref|ZP_04134096.1|N	Bacillus thuringiensis serovar thuringiensis str. T01001	S-layer domain protein	746	CBM_5_12	PF02839.7	41	2.2e-10	35.2	5.1	1	1	3.4e-11	6.1e-10	33.8	3.5	1	35	697	731	697	733	0.92
gi|228971914|ref|ZP_04132535.1|N	Bacillus thuringiensis serovar thuringiensis str. T01001	Fibronectin type III domain protein	577	F5_F8_type_C	PF00754.18	129	1.5e-26	88	5.1	1	2	4.9	33	-0.4	0.2	35	64	70	104	38	172	0.67
gi|228975707|ref|ZP_04136244.1|N	Bacillus thuringiensis serovar thuringiensis str. T01001	Fibronectin type III domain protein	449	F5_F8_type_C	PF00754.18	129	1.1e-53	175.7	16.1	1	2	1.2e-28	7.9e-28	92.1	3	3	129	182	302	179	302	0.94
