# Supplementary material for: A Novel Extracellular Metallopeptidase Domain Shared by Animal Host-Associated Mutualistic and Pathogenic Microbes
Source: PLoS One. 2012 Jan 27;7(1):e30287. doi: 10.1371/journal.pone.0030287 (PMC3267712; doi:10.1371/journal.pone.0030287)
Supplement: Table S12 — Table listing the 22 M60-like/PF13402-BACON entries. (XLSX) [file pone.0030287.s019.xlsx]

## Sheet: HMMER PF13004_BACON - 415
hit_seq	Taxa	Description	Protein length	Domain name	Pfam acession	qlen	f_eval	f_scroe	f_bias	no.	total hits	c_eval	i_eval	i_score	i_bias	hmm from	hmm to	ali from	ali to	env from	env to	acc
gi|153807579|ref|ZP_01960247.1|N	Bacteroides caccae ATCC 43185	hypothetical protein BACCAC_01859	956	BACON	PF13004.1	58	1.2e-17	59.1	13.4	1	2	2.1e-12	5.1e-11	37.8	0.8	1	58	54	116	54	116	0.92
gi|153807579|ref|ZP_01960247.1|N	Bacteroides caccae ATCC 43185	hypothetical protein BACCAC_01859	956	BACON	PF13004.1	58	1.2e-17	59.1	13.4	2	2	9.3e-10	2.2e-08	29.4	0.4	1	58	138	215	137	215	0.9
gi|153807091|ref|ZP_01959759.1|N	Bacteroides caccae ATCC 43185	hypothetical protein BACCAC_01368	937	BACON	PF13004.1	58	7e-16	53.4	11	1	2	8.7e-09	2.1e-07	26.3	0.2	1	58	49	113	49	113	0.88
gi|153807091|ref|ZP_01959759.1|N	Bacteroides caccae ATCC 43185	hypothetical protein BACCAC_01368	937	BACON	PF13004.1	58	7e-16	53.4	11	2	2	2.1e-10	5e-09	31.5	2.1	1	57	135	209	135	210	0.86
gi|153808599|ref|ZP_01961267.1|N	Bacteroides caccae ATCC 43185	hypothetical protein BACCAC_02897	954	BACON	PF13004.1	58	1.6e-15	52.2	13.6	1	3	5.2e-10	1.2e-08	30.2	0.1	2	58	60	127	59	127	0.89
gi|153808599|ref|ZP_01961267.1|N	Bacteroides caccae ATCC 43185	hypothetical protein BACCAC_02897	954	BACON	PF13004.1	58	1.6e-15	52.2	13.6	2	3	8.1e-09	1.9e-07	26.4	2.5	2	58	150	220	149	220	0.91
gi|153808599|ref|ZP_01961267.1|N	Bacteroides caccae ATCC 43185	hypothetical protein BACCAC_02897	954	BACON	PF13004.1	58	1.6e-15	52.2	13.6	3	3	0.79	19	0.8	0.1	26	51	883	907	883	912	0.78
gi|153807570|ref|ZP_01960238.1|N	Bacteroides caccae ATCC 43185	hypothetical protein BACCAC_01850	958	BACON	PF13004.1	58	1.2e-13	46.3	7.2	1	2	7.6e-09	1.8e-07	26.5	0.4	2	58	49	110	48	110	0.87
gi|153807570|ref|ZP_01960238.1|N	Bacteroides caccae ATCC 43185	hypothetical protein BACCAC_01850	958	BACON	PF13004.1	58	1.2e-13	46.3	7.2	2	2	1.4e-07	3.4e-06	22.4	0.8	2	58	133	209	132	209	0.89
gi|153807502|ref|ZP_01960170.1|N	Bacteroides caccae ATCC 43185	hypothetical	951	BACON	PF13004.1	58	1e-12	43.3	5	1	2	2e-09	4.8e-08	28.3	0.2	3	58	53	114	51	114	0.89
gi|153807502|ref|ZP_01960170.1|N	Bacteroides caccae ATCC 43185	hypothetical	951	BACON	PF13004.1	58	1e-12	43.3	5	2	2	1.1e-05	0.00026	16.3	0.1	1	48	136	199	134	208	0.8
gi|153807100|ref|ZP_01959768.1|N	Bacteroides caccae ATCC 43185	hypothetical	973	BACON	PF13004.1	58	1.3e-12	42.9	0.3	1	2	2.5e-07	5.9e-06	21.6	0	1	57	50	121	50	122	0.83
gi|153807100|ref|ZP_01959768.1|N	Bacteroides caccae ATCC 43185	hypothetical	973	BACON	PF13004.1	58	1.3e-12	42.9	0.3	2	2	2.8e-06	6.6e-05	18.3	0.1	1	57	144	216	144	217	0.8
gi|153805921|ref|ZP_01958589.1|N	Bacteroides caccae ATCC 43185	hypothetical	977	BACON	PF13004.1	58	6.9e-12	40.6	2.9	1	2	1.3e-05	0.00031	16.1	0	4	58	57	125	54	125	0.76
gi|153805921|ref|ZP_01958589.1|N	Bacteroides caccae ATCC 43185	hypothetical	977	BACON	PF13004.1	58	6.9e-12	40.6	2.9	2	2	8.5e-08	2e-06	23.1	0.8	2	57	149	221	148	222	0.77
gi|153809164|ref|ZP_01961832.1|N	Bacteroides caccae ATCC 43185	hypothetical protein BACCAC_03474	857	BACON	PF13004.1	58	1.1e-07	27.2	5.6	1	1	1.4e-08	3.3e-07	25.6	3.9	2	57	54	116	53	117	0.84
gi|153808286|ref|ZP_01960954.1|N	Bacteroides caccae ATCC 43185	hypothetical protein BACCAC_02574	796	BACON	PF13004.1	58	2.6e-07	25.9	0.6	1	1	2.7e-08	6.3e-07	24.7	0.4	9	56	4	59	1	61	0.88
gi|255010514|ref|ZP_05282640.1|N	Bacteroides fragilis 3_1_12	putative lipoprotein	932	BACON	PF13004.1	58	3.2e-15	51.3	13.9	1	2	6.3e-09	1.5e-07	26.7	2	4	58	48	106	44	106	0.87
gi|255010514|ref|ZP_05282640.1|N	Bacteroides fragilis 3_1_12	putative lipoprotein	932	BACON	PF13004.1	58	3.2e-15	51.3	13.9	2	2	7.3e-10	1.7e-08	29.7	1.6	2	58	129	198	117	198	0.89
gi|60682409|ref|YP_212553.1|N	Bacteroides fragilis NCTC 9343	putative lipoprotein	939	BACON	PF13004.1	58	2.2e-15	51.8	17.8	1	3	4.5e-09	1.1e-07	27.2	1.3	3	58	53	113	51	113	0.88
gi|60682409|ref|YP_212553.1|N	Bacteroides fragilis NCTC 9343	putative lipoprotein	939	BACON	PF13004.1	58	2.2e-15	51.8	17.8	2	3	6.2e-11	1.5e-09	33.2	2	2	58	136	205	135	205	0.91
gi|60682409|ref|YP_212553.1|N	Bacteroides fragilis NCTC 9343	putative lipoprotein	939	BACON	PF13004.1	58	2.2e-15	51.8	17.8	3	3	3.6	86	-1.3	0.1	48	57	818	827	810	828	0.67
gi|53714388|ref|YP_100380.1|N	Bacteroides fragilis YCH46	hypothetical protein BF3101	939	BACON	PF13004.1	58	2.2e-15	51.8	17.8	1	3	4.5e-09	1.1e-07	27.2	1.3	3	58	53	113	51	113	0.88
gi|53714388|ref|YP_100380.1|N	Bacteroides fragilis YCH46	hypothetical protein BF3101	939	BACON	PF13004.1	58	2.2e-15	51.8	17.8	2	3	6.2e-11	1.5e-09	33.2	2	2	58	136	205	135	205	0.91
gi|53714388|ref|YP_100380.1|N	Bacteroides fragilis YCH46	hypothetical protein BF3101	939	BACON	PF13004.1	58	2.2e-15	51.8	17.8	3	3	3.6	86	-1.3	0.1	48	57	818	827	810	828	0.67
gi|198275420|ref|ZP_03207951.1|N	Bacteroides plebeius DSM 17135	hypothetical protein BACPLE_01583	856	BACON	PF13004.1	58	1.7e-07	26.6	2.1	1	1	1.9e-08	4.5e-07	25.2	1.4	7	57	62	121	54	122	0.82
gi|253569212|ref|ZP_04846622.1|N	Bacteroides sp. 1_1_6	conserved hypothetical protein	956	BACON	PF13004.1	58	2.5e-17	58.1	13.9	1	2	8.1e-12	1.9e-10	36	2.6	1	58	37	99	37	99	0.9
gi|253569212|ref|ZP_04846622.1|N	Bacteroides sp. 1_1_6	conserved hypothetical protein	956	BACON	PF13004.1	58	2.5e-17	58.1	13.9	2	2	3e-09	7.1e-08	27.8	0.4	2	58	122	200	121	200	0.91
gi|253569949|ref|ZP_04847358.1|N	Bacteroides sp. 1_1_6	conserved hypothetical protein	996	BACON	PF13004.1	58	3.4e-12	41.6	16.8	1	2	1.4e-08	3.3e-07	25.6	1.4	2	58	56	119	54	119	0.92
gi|253569949|ref|ZP_04847358.1|N	Bacteroides sp. 1_1_6	conserved hypothetical protein	996	BACON	PF13004.1	58	3.4e-12	41.6	16.8	2	2	8.9e-09	2.1e-07	26.2	0.8	2	57	143	218	142	219	0.86
gi|253569977|ref|ZP_04847386.1|N	Bacteroides sp. 1_1_6	conserved hypothetical protein	857	BACON	PF13004.1	58	3e-08	29	6.1	1	1	3.6e-09	8.6e-08	27.5	4.2	9	57	66	122	52	123	0.77
gi|265766160|ref|ZP_06094201.1|N	Bacteroides sp. 2_1_16	conserved hypothetical protein	939	BACON	PF13004.1	58	2.2e-15	51.8	17.8	1	3	4.5e-09	1.1e-07	27.2	1.3	3	58	53	113	51	113	0.88
gi|265766160|ref|ZP_06094201.1|N	Bacteroides sp. 2_1_16	conserved hypothetical protein	939	BACON	PF13004.1	58	2.2e-15	51.8	17.8	2	3	6.2e-11	1.5e-09	33.2	2	2	58	136	205	135	205	0.91
gi|265766160|ref|ZP_06094201.1|N	Bacteroides sp. 2_1_16	conserved hypothetical protein	939	BACON	PF13004.1	58	2.2e-15	51.8	17.8	3	3	3.6	86	-1.3	0.1	48	57	818	827	810	828	0.67
gi|253564886|ref|ZP_04842342.1|N	Bacteroides sp. 3_2_5	conserved hypothetical protein	939	BACON	PF13004.1	58	2.2e-15	51.8	17.8	1	3	4.5e-09	1.1e-07	27.2	1.3	3	58	53	113	51	113	0.88
gi|253564886|ref|ZP_04842342.1|N	Bacteroides sp. 3_2_5	conserved hypothetical protein	939	BACON	PF13004.1	58	2.2e-15	51.8	17.8	2	3	6.2e-11	1.5e-09	33.2	2	2	58	136	205	135	205	0.91
gi|253564886|ref|ZP_04842342.1|N	Bacteroides sp. 3_2_5	conserved hypothetical protein	939	BACON	PF13004.1	58	2.2e-15	51.8	17.8	3	3	3.6	86	-1.3	0.1	48	57	818	827	810	828	0.67
gi|29348424|ref|NP_811927.1|N	Bacteroides thetaiotaomicron VPI-5482	hypothetical protein BT_3015	968	BACON	PF13004.1	58	5.6e-17	56.9	15.4	1	2	8.2e-12	2e-10	36	2.6	1	58	49	111	49	111	0.9
gi|29348424|ref|NP_811927.1|N	Bacteroides thetaiotaomicron VPI-5482	hypothetical protein BT_3015	968	BACON	PF13004.1	58	5.6e-17	56.9	15.4	2	2	4.5e-09	1.1e-07	27.2	0.8	2	58	134	212	133	212	0.9
gi|29349680|ref|NP_813183.1|N	Bacteroides thetaiotaomicron VPI-5482	hypothetical protein BT_4272	996	BACON	PF13004.1	58	3.9e-13	44.6	16.9	1	2	1.5e-09	3.7e-08	28.7	1.9	2	58	56	119	54	119	0.92
gi|29349680|ref|NP_813183.1|N	Bacteroides thetaiotaomicron VPI-5482	hypothetical protein BT_4272	996	BACON	PF13004.1	58	3.9e-13	44.6	16.9	2	2	1.1e-08	2.6e-07	26	0.5	4	57	145	218	142	219	0.85
gi|29349652|ref|NP_813155.1|N	Bacteroides thetaiotaomicron VPI-5482	hypothetical protein BT_4244	857	BACON	PF13004.1	58	3e-08	29	6.1	1	1	3.6e-09	8.6e-08	27.5	4.2	9	57	66	122	52	123	0.77
gi|150003522|ref|YP_001298266.1|N	Bacteroides vulgatus ATCC 8482	hypothetical protein BVU_0949	969	BACON	PF13004.1	58	1.4e-14	49.2	2.8	1	2	3.6e-07	8.5e-06	21.1	0.1	3	58	56	122	54	122	0.78
gi|150003522|ref|YP_001298266.1|N	Bacteroides vulgatus ATCC 8482	hypothetical protein BVU_0949	969	BACON	PF13004.1	58	1.4e-14	49.2	2.8	2	2	3.5e-09	8.4e-08	27.5	0.1	2	57	145	216	144	217	0.84

## Sheet: Counts BACON domain
hit seq	taxa	BACON domain	description
gi|153807579|ref|ZP_01960247.1|N/1-956	Bacteroides caccae ATCC 43185	2	hypothetical protein BACCAC_01859
gi|153807091|ref|ZP_01959759.1|N/1-937	Bacteroides caccae ATCC 43185	2	hypothetical protein BACCAC_01368
gi|153808599|ref|ZP_01961267.1|N/1-954	Bacteroides caccae ATCC 43185	2	hypothetical protein BACCAC_02897
gi|153807570|ref|ZP_01960238.1|N/1-958	Bacteroides caccae ATCC 43185	2	hypothetical protein BACCAC_01850
gi|153807502|ref|ZP_01960170.1|N/1-951	Bacteroides caccae ATCC 43185	2	hypothetical protein BACCAC_01782
gi|153807100|ref|ZP_01959768.1|N/1-973	Bacteroides caccae ATCC 43185	2	hypothetical protein BACCAC_01377
gi|153805921|ref|ZP_01958589.1|N/1-977	Bacteroides caccae ATCC 43185	2	hypothetical protein BACCAC_00161
gi|153809164|ref|ZP_01961832.1|N/1-857	Bacteroides caccae ATCC 43185	1	hypothetical protein BACCAC_03474
gi|153808286|ref|ZP_01960954.1|N/1-796	Bacteroides caccae ATCC 43185	1	hypothetical protein BACCAC_02574
gi|255010514|ref|ZP_05282640.1|N/1-932	Bacteroides fragilis 3_1_12	2	putative lipoprotein
gi|60682409|ref|YP_212553.1|N/1-939	Bacteroides fragilis NCTC 9343	2	putative lipoprotein
gi|53714388|ref|YP_100380.1|N	Bacteroides fragilis YCH46	2	hypothetical protein BF3101
gi|198275420|ref|ZP_03207951.1|N/1-856	Bacteroides plebeius DSM 17135	1	hypothetical protein BACPLE_01583
gi|253569212|ref|ZP_04846622.1|N/1-956	Bacteroides sp. 1_1_6	2	conserved hypothetical protein
gi|253569949|ref|ZP_04847358.1|N/1-996	Bacteroides sp. 1_1_6	2	conserved hypothetical protein
gi|253569977|ref|ZP_04847386.1|N	Bacteroides sp. 1_1_6	1	conserved hypothetical protein
gi|265766160|ref|ZP_06094201.1|N	Bacteroides sp. 2_1_16	2	conserved hypothetical protein
gi|253564886|ref|ZP_04842342.1|N/1-939	Bacteroides sp. 3_2_5	2	conserved hypothetical protein
gi|29348424|ref|NP_811927.1|N/1-968	Bacteroides thetaiotaomicron VPI-5482	2	hypothetical protein BT_3015
gi|29349680|ref|NP_813183.1|N/1-996	Bacteroides thetaiotaomicron VPI-5482	2	hypothetical protein BT_4272
gi|29349652|ref|NP_813155.1|N/1-857	Bacteroides thetaiotaomicron VPI-5482	1	hypothetical protein BT_4244
gi|150003522|ref|YP_001298266.1|N/1-969	Bacteroides vulgatus ATCC 8482	2	hypothetical protein BVU_0949
