# Supplementary material for: A Novel Extracellular Metallopeptidase Domain Shared by Animal Host-Associated Mutualistic and Pathogenic Microbes
Source: PLoS One. 2012 Jan 27;7(1):e30287. doi: 10.1371/journal.pone.0030287 (PMC3267712; doi:10.1371/journal.pone.0030287)
Supplement: Table S13 — Table listing the 176 proteins that have most significant hits with the M60-enhancin/PF03272 profile. The Pfam domain composition and the taxonomic origin of each sequence are also indicated. Format: Excel file with three worksheets. (XLSX) [file pone.0030287.s020.xlsx]

## Sheet: PF03272 Pfam domains
entrty	taxa	lenth	pfam domain	start	end	evalue
YP_001391397.1	Clostridium botulinum F str. Langeland	925	PF02839 CBM5_12	877	917	2.7e-08
YP_001781652.1	Clostridium botulinum B1 str. Okra	925	PF02839 CBM5_12	877	917	2.7e-08
YP_001787492.1	Clostridium botulinum A3 str. Loch Maree	694	PF02839 CBM5_12	646	686	1.2e-08
YP_002804477.1	Clostridium botulinum A2 str. Kyoto	925	PF02839 CBM5_12	877	917	9.8e-09
YP_002863079.1	Clostridium botulinum Ba4 str. 657	925	PF02839 CBM5_12	877	917	1.2e-08
ZP_00738690.1	Bacillus thuringiensis serovar israelensis ATCC 35646	625	PF02839 CBM5_12	578	612	4.8e-06
ZP_00738794.1	Bacillus thuringiensis serovar israelensis ATCC 35646	635	PF02839 CBM5_12	586	621	6.6e-05
ZP_02614461.1	Clostridium botulinum NCTC 2916	694	PF02839 CBM5_12	646	686	9.9e-09
ZP_02618432.1	Clostridium botulinum Bf	925	PF02839 CBM5_12	877	917	1.2e-08
ZP_04068142.1	Bacillus thuringiensis IBL 4222	763	PF02839 CBM5_12	716	750	6e-06
ZP_04068708.1	Bacillus thuringiensis IBL 4222	659	PF02839 CBM5_12	610	645	7e-05
ZP_04112387.1	Bacillus thuringiensis serovar monterrey BGSC 4AJ1	762	PF02839 CBM5_12	715	749	1.8e-06
ZP_04112481.1	Bacillus thuringiensis serovar monterrey BGSC 4AJ1	662	PF02839 CBM5_12	613	648	7e-05
YP_001787492.1	Clostridium botulinum A3 str. Loch Maree	694	PF11958 DUF3472	78	250	4e-40
ZP_00738794.1	Bacillus thuringiensis serovar israelensis ATCC 35646	635	PF11958 DUF3472	59	237	4e-44
ZP_02614461.1	Clostridium botulinum NCTC 2916	694	PF11958 DUF3472	78	250	3.6e-40
ZP_04068708.1	Bacillus thuringiensis IBL 4222	659	PF11958 DUF3472	83	261	4.3e-44
ZP_04112481.1	Bacillus thuringiensis serovar monterrey BGSC 4AJ1	662	PF11958 DUF3472	86	264	5.1e-44
NP_047702.1	Lymantria dispar MNPV	783	PF03272 Enhancin	6	769	0
NP_047797.1	Lymantria dispar MNPV	788	PF03272 Enhancin	1	784	0
NP_059298.1	Xestia c-nigrum granulovirus	824	PF03272 Enhancin	3	747	0
NP_059300.1	Xestia c-nigrum granulovirus	867	PF03272 Enhancin	9	790	0
NP_059302.1	Xestia c-nigrum granulovirus	898	PF03272 Enhancin	1	789	0
NP_059314.1	Xestia c-nigrum granulovirus	856	PF03272 Enhancin	5	774	0
NP_613172.1	Mamestra configurata NPV-A	847	PF03272 Enhancin	3	713	0
NP_667740.1	Yersinia pestis KIM	403	PF03272 Enhancin	25	158	2.3e-07
NP_667740.1	Yersinia pestis KIM	403	PF03272 Enhancin	228	357	1.2e-15
NP_667934.1	Yersinia pestis KIM	856	PF03272 Enhancin	10	777	0
NP_689263.1	Mamestra configurata NPV-B	848	PF03272 Enhancin	3	713	0
NP_833119.1	Bacillus cereus ATCC 14579	730	PF03272 Enhancin	19	726	0
NP_845726.1	Bacillus anthracis str. Ames	742	PF03272 Enhancin	31	738	2.6e-153
NP_847480.1	Bacillus anthracis str. Ames	651	PF03272 Enhancin	528	649	1.3e-06
NP_848341.1	Choristoneura fumiferana MNPV	758	PF03272 Enhancin	4	709	1.4e-117
NP_991886.1	Yersinia pestis biovar Microtus str. 91001	856	PF03272 Enhancin	10	777	0
NP_994511.1	Yersinia pestis biovar Microtus str. 91001	403	PF03272 Enhancin	25	158	2.3e-07
NP_994511.1	Yersinia pestis biovar Microtus str. 91001	403	PF03272 Enhancin	228	357	1.2e-15
XP_001817345.1	Aspergillus oryzae RIB40	858	PF03272 Enhancin	4	777	0
XP_002372411.1	Aspergillus flavus NRRL3357	858	PF03272 Enhancin	4	777	0
XP_002544486.1	Uncinocarpus reesii 1704	858	PF03272 Enhancin	5	780	0
YP_001164771.1	Yersinia pestis Pestoides F	399	PF03272 Enhancin	22	154	2.3e-07
YP_001164771.1	Yersinia pestis Pestoides F	399	PF03272 Enhancin	224	353	1.2e-15
YP_001164956.1	Yersinia pestis Pestoides F	851	PF03272 Enhancin	5	772	0
YP_001391397.1	Clostridium botulinum F str. Langeland	925	PF03272 Enhancin	31	791	0
YP_001399220.1	Yersinia pseudotuberculosis IP 31758	411	PF03272 Enhancin	236	366	2.2e-13
YP_001399220.1	Yersinia pseudotuberculosis IP 31758	411	PF03272 Enhancin	36	158	0.00025
YP_001402703.1	Yersinia pseudotuberculosis IP 31758	856	PF03272 Enhancin	10	777	0
YP_001605310.1	Yersinia pestis Angola	851	PF03272 Enhancin	5	772	7e-260
YP_001649133.1	Helicoverpa armigera granulovirus	823	PF03272 Enhancin	3	746	0
YP_001649134.1	Helicoverpa armigera granulovirus	865	PF03272 Enhancin	9	788	0
YP_001649135.1	Helicoverpa armigera granulovirus	902	PF03272 Enhancin	1	789	1.4e-253
YP_001649146.1	Helicoverpa armigera granulovirus	856	PF03272 Enhancin	5	774	0
YP_001722552.1	Yersinia pseudotuberculosis YPIII	851	PF03272 Enhancin	5	772	0
YP_001722709.1	Yersinia pseudotuberculosis YPIII	399	PF03272 Enhancin	224	353	9.3e-13
YP_001722709.1	Yersinia pseudotuberculosis YPIII	399	PF03272 Enhancin	23	154	0.0003
YP_001781652.1	Clostridium botulinum B1 str. Okra	925	PF03272 Enhancin	31	791	0
YP_001787492.1	Clostridium botulinum A3 str. Loch Maree	694	PF03272 Enhancin	359	498	3.9e-05
YP_001787492.1	Clostridium botulinum A3 str. Loch Maree	694	PF03272 Enhancin	503	645	1.4e-07
YP_001870676.1	Yersinia pseudotuberculosis PB1/+	399	PF03272 Enhancin	22	154	2.3e-07
YP_001870676.1	Yersinia pseudotuberculosis PB1/+	399	PF03272 Enhancin	224	353	1.2e-15
YP_001870865.1	Yersinia pseudotuberculosis PB1/+	851	PF03272 Enhancin	5	772	0
YP_002113233.1	Salmonella enterica subsp. enterica serovar Schwarzengrund str. CVM19633	989	PF03272 Enhancin	12	717	6.5e-153
YP_002113233.1	Salmonella enterica subsp. enterica serovar Schwarzengrund str. CVM19633	989	PF03272 Enhancin	727	847	4.6e-06
YP_002123672.1	Streptococcus equi subsp. zooepidemicus MGCS10565	1048	PF03272 Enhancin	103	231	0.022
YP_002123672.1	Streptococcus equi subsp. zooepidemicus MGCS10565	1048	PF03272 Enhancin	234	339	2.1e-06
YP_002123672.1	Streptococcus equi subsp. zooepidemicus MGCS10565	1048	PF03272 Enhancin	543	640	2.4e-05
YP_002214171.1	Salmonella enterica subsp. enterica serovar Dublin str. CT_02021853	1010	PF03272 Enhancin	727	847	0.0064
YP_002214171.1	Salmonella enterica subsp. enterica serovar Dublin str. CT_02021853	1010	PF03272 Enhancin	12	717	0
YP_002242378.1	Salmonella enterica subsp. enterica serovar Enteritidis str. P125109	1010	PF03272 Enhancin	727	847	0.0033
YP_002242378.1	Salmonella enterica subsp. enterica serovar Enteritidis str. P125109	1010	PF03272 Enhancin	12	717	0
YP_002268112.1	Agrotis ipsilon multiple nucleopolyhedrovirus	897	PF03272 Enhancin	3	739	0
YP_002332617.1	Helicoverpa armigera multiple nucleopolyhedrovirus	848	PF03272 Enhancin	3	713	0
YP_002345418.1	Yersinia pestis CO92	856	PF03272 Enhancin	10	777	0
YP_002348706.1	Yersinia pestis CO92	350	PF03272 Enhancin	175	305	7.1e-13
YP_002368097.1	Bacillus cereus B4264	742	PF03272 Enhancin	31	738	0
YP_002452359.1	Bacillus cereus AH820	742	PF03272 Enhancin	31	737	0
YP_002633120.1	Staphylococcus carnosus subsp. carnosus TM300	1435	PF03272 Enhancin	172	862	9.6e-86
YP_002744189.1	Streptococcus equi subsp. zooepidemicus	1048	PF03272 Enhancin	103	232	0.017
YP_002744189.1	Streptococcus equi subsp. zooepidemicus	1048	PF03272 Enhancin	234	340	2.1e-06
YP_002744189.1	Streptococcus equi subsp. zooepidemicus	1048	PF03272 Enhancin	543	640	2.1e-05
YP_002746769.1	Streptococcus equi subsp. equi 4047	1048	PF03272 Enhancin	92	232	0.0029
YP_002746769.1	Streptococcus equi subsp. equi 4047	1048	PF03272 Enhancin	234	339	2.1e-06
YP_002746769.1	Streptococcus equi subsp. equi 4047	1048	PF03272 Enhancin	543	640	4.9e-05
YP_002804477.1	Clostridium botulinum A2 str. Kyoto	925	PF03272 Enhancin	773	876	0.087
YP_002804477.1	Clostridium botulinum A2 str. Kyoto	925	PF03272 Enhancin	31	791	0
YP_002813791.1	Bacillus anthracis str. CDC 684	742	PF03272 Enhancin	31	738	2.6e-153
YP_002817844.1	Bacillus anthracis str. CDC 684	659	PF03272 Enhancin	536	657	1.7e-09
YP_002854632.1	Euproctis pseudoconspersa nucleopolyhedrovirus	802	PF03272 Enhancin	9	751	0
YP_002863079.1	Clostridium botulinum Ba4 str. 657	925	PF03272 Enhancin	31	791	0
YP_002867605.1	Bacillus anthracis str. A0248	742	PF03272 Enhancin	31	738	2.6e-153
YP_006289.1	Agrotis segetum granulovirus	1004	PF03272 Enhancin	6	810	0
YP_020076.1	Bacillus anthracis str. 'Ames Ancestor'	742	PF03272 Enhancin	31	738	2.6e-153
YP_021961.2	Bacillus anthracis str. 'Ames Ancestor'	651	PF03272 Enhancin	528	649	1.3e-06
YP_029447.1	Bacillus anthracis str. Sterne	742	PF03272 Enhancin	31	738	2.6e-153
YP_031168.1	Bacillus anthracis str. Sterne	659	PF03272 Enhancin	536	657	1.7e-09
YP_037494.1	Bacillus thuringiensis serovar konkukian str. 97-27	742	PF03272 Enhancin	31	738	3.8e-153
YP_068753.1	Yersinia pseudotuberculosis IP 32953	399	PF03272 Enhancin	22	154	2.3e-07
YP_068753.1	Yersinia pseudotuberculosis IP 32953	399	PF03272 Enhancin	224	353	1.2e-15
YP_068937.1	Yersinia pseudotuberculosis IP 32953	856	PF03272 Enhancin	10	777	0
YP_084679.1	Bacillus cereus E33L	742	PF03272 Enhancin	31	738	0
YP_245638.1	Bacillus cereus E33L	548	PF03272 Enhancin	31	546	5.2e-121
YP_529745.1	Agrotis segetum nucleopolyhedrovirus	877	PF03272 Enhancin	1	724	0
YP_529746.1	Agrotis segetum nucleopolyhedrovirus	883	PF03272 Enhancin	7	734	0
YP_529798.1	Agrotis segetum nucleopolyhedrovirus	862	PF03272 Enhancin	1	722	0
YP_646069.1	Yersinia pestis Nepal516	399	PF03272 Enhancin	22	154	2.3e-07
YP_646069.1	Yersinia pestis Nepal516	399	PF03272 Enhancin	224	353	1.2e-15
YP_649257.1	Yersinia pestis Nepal516	851	PF03272 Enhancin	5	772	7e-260
YP_650108.1	Yersinia pestis Antiqua	399	PF03272 Enhancin	22	154	2.3e-07
YP_650108.1	Yersinia pestis Antiqua	399	PF03272 Enhancin	224	353	1.2e-15
YP_653848.1	Yersinia pestis Antiqua	851	PF03272 Enhancin	5	772	7e-260
ZP_00390008.1	Bacillus anthracis str. A2012	662	PF03272 Enhancin	539	660	1.7e-09
ZP_00393637.1	Bacillus anthracis str. A2012	742	PF03272 Enhancin	31	738	4.5e-153
ZP_00738690.1	Bacillus thuringiensis serovar israelensis ATCC 35646	625	PF03272 Enhancin	357	480	6.8e-05
ZP_00738794.1	Bacillus thuringiensis serovar israelensis ATCC 35646	635	PF03272 Enhancin	364	484	6.4e-05
ZP_00739800.1	Bacillus thuringiensis serovar israelensis ATCC 35646	559	PF03272 Enhancin	409	530	2.8e-05
ZP_01917344.1	Yersinia pestis CA88-4125	851	PF03272 Enhancin	5	772	7e-260
ZP_02213488.1	Bacillus anthracis str. A0488	742	PF03272 Enhancin	31	738	2.6e-153
ZP_02222610.1	Yersinia pestis biovar Orientalis str. F1991016	828	PF03272 Enhancin	1	749	7.2e-253
ZP_02224939.1	Yersinia pestis biovar Orientalis str. IP275	851	PF03272 Enhancin	5	772	7e-260
ZP_02231354.1	Yersinia pestis biovar Antiqua str. E1979001	851	PF03272 Enhancin	5	772	7e-260
ZP_02239994.1	Yersinia pestis biovar Antiqua str. B42003004	828	PF03272 Enhancin	1	749	7.2e-253
ZP_02240735.1	Paenibacillus larvae subsp. larvae BRL-230010	285	PF03272 Enhancin	1	203	3.2e-53
ZP_02307965.1	Yersinia pestis biovar Antiqua str. UG05-0454	851	PF03272 Enhancin	5	772	7e-260
ZP_02311074.1	Yersinia pestis biovar Orientalis str. MG05-1020	828	PF03272 Enhancin	1	749	7.2e-253
ZP_02317890.1	Yersinia pestis biovar Mediaevalis str. K1973002	851	PF03272 Enhancin	5	772	7e-260
ZP_02328631.1	Paenibacillus larvae subsp. larvae BRL-230010	145	PF03272 Enhancin	1	142	1.7e-22
ZP_02329259.1	Paenibacillus larvae subsp. larvae BRL-230010	870	PF03272 Enhancin	288	409	6.5e-20
ZP_02329259.1	Paenibacillus larvae subsp. larvae BRL-230010	870	PF03272 Enhancin	409	529	1.6e-18
ZP_02329259.1	Paenibacillus larvae subsp. larvae BRL-230010	870	PF03272 Enhancin	535	870	2.4e-100
ZP_02330780.1	Paenibacillus larvae subsp. larvae BRL-230010	157	PF03272 Enhancin	4	83	3.2e-09
ZP_02330780.1	Paenibacillus larvae subsp. larvae BRL-230010	157	PF03272 Enhancin	101	154	4.1e-05
ZP_02335350.1	Yersinia pestis FV-1	851	PF03272 Enhancin	5	772	7e-260
ZP_02390091.1	Bacillus anthracis str. A0442	742	PF03272 Enhancin	31	738	2.1e-153
ZP_02395688.1	Bacillus anthracis str. A0193	742	PF03272 Enhancin	31	738	2.6e-153
ZP_02420380.1	Anaerostipes caccae DSM 14662	653	PF03272 Enhancin	523	648	2.8e-06					13 cbm5/12
ZP_02614461.1	Clostridium botulinum NCTC 2916	694	PF03272 Enhancin	507	645	5.3e-08
ZP_02614461.1	Clostridium botulinum NCTC 2916	694	PF03272 Enhancin	356	504	1.5e-06
ZP_02618432.1	Clostridium botulinum Bf	925	PF03272 Enhancin	31	791	0
ZP_02660045.1	Salmonella enterica subsp. enterica serovar Schwarzengrund str. SL480	989	PF03272 Enhancin	12	717	6.5e-153
ZP_02660045.1	Salmonella enterica subsp. enterica serovar Schwarzengrund str. SL480	989	PF03272 Enhancin	727	847	4.6e-06
ZP_02876223.1	Bacillus anthracis str. A0465	742	PF03272 Enhancin	31	738	2.1e-153
ZP_02895627.1	Bacillus anthracis str. A0389	742	PF03272 Enhancin	31	738	2.6e-153
ZP_02933074.1	Bacillus anthracis str. A0174	742	PF03272 Enhancin	31	738	2.6e-153
ZP_02954276.1	Clostridium perfringens D str. JGS1721	1829	PF03272 Enhancin	72	762	1.7e-101
ZP_02954459.1	Clostridium perfringens D str. JGS1721	532	PF03272 Enhancin	72	529	3.7e-88
ZP_03017932.1	Bacillus anthracis Tsiankovskii-I	742	PF03272 Enhancin	31	738	2.6e-153
ZP_03102903.1	Bacillus cereus W	742	PF03272 Enhancin	31	738	1.7e-154
ZP_03105337.1	Bacillus cereus NVH0597-99	753	PF03272 Enhancin	42	749	0
ZP_03218530.1	Salmonella enterica subsp. enterica serovar Javiana str. GA_MM04042433	989	PF03272 Enhancin	12	717	0
ZP_03218530.1	Salmonella enterica subsp. enterica serovar Javiana str. GA_MM04042433	989	PF03272 Enhancin	727	847	0.0028
ZP_03230028.1	Bacillus cereus AH1134	742	PF03272 Enhancin	31	738	0
ZP_03233705.1	Bacillus cereus AH1134	773	PF03272 Enhancin	650	736	0.0017
ZP_03233705.1	Bacillus cereus AH1134	773	PF03272 Enhancin	514	635	8.9e-06
ZP_04068142.1	Bacillus thuringiensis IBL 4222	763	PF03272 Enhancin	495	619	8.3e-05
ZP_04068708.1	Bacillus thuringiensis IBL 4222	659	PF03272 Enhancin	388	508	7.3e-05
ZP_04069288.1	Bacillus thuringiensis IBL 4222	206	PF03272 Enhancin	78	172	7.4e-05
ZP_04073170.1	Bacillus thuringiensis IBL 200	894	PF03272 Enhancin	501	624	0.00013
ZP_04073170.1	Bacillus thuringiensis IBL 200	894	PF03272 Enhancin	636	756	5.4e-05
ZP_04073170.1	Bacillus thuringiensis IBL 200	894	PF03272 Enhancin	771	890	0.0024
ZP_04076140.1	Bacillus thuringiensis IBL 200	370	PF03272 Enhancin	113	233	1.5e-05
ZP_04076140.1	Bacillus thuringiensis IBL 200	370	PF03272 Enhancin	247	336	0.032
ZP_04079571.1	Bacillus thuringiensis serovar pulsiensis BGSC 4CC1	742	PF03272 Enhancin	31	738	0
ZP_04085415.1	Bacillus thuringiensis serovar huazhongensis BGSC 4BD1	730	PF03272 Enhancin	19	726	0
ZP_04091477.1	Bacillus thuringiensis serovar pondicheriensis BGSC 4BA1	742	PF03272 Enhancin	31	739	0
ZP_04097503.1	Bacillus thuringiensis serovar andalousiensis BGSC 4AW1	742	PF03272 Enhancin	31	738	3.8e-153
ZP_04103016.1	Bacillus thuringiensis serovar berliner ATCC 10792	753	PF03272 Enhancin	42	749	2.7e-154
ZP_04109312.1	Bacillus thuringiensis serovar monterrey BGSC 4AJ1	742	PF03272 Enhancin	31	738	1.7e-154
ZP_04112387.1	Bacillus thuringiensis serovar monterrey BGSC 4AJ1	762	PF03272 Enhancin	493	617	2.7e-05
ZP_04112481.1	Bacillus thuringiensis serovar monterrey BGSC 4AJ1	662	PF03272 Enhancin	391	515	7.7e-05
ZP_04115705.1	Bacillus thuringiensis serovar kurstaki str. T03a001	733	PF03272 Enhancin	22	729	3.7e-154
ZP_04117778.1	Bacillus thuringiensis serovar kurstaki str. T03a001	773	PF03272 Enhancin	514	635	7.2e-06
ZP_04117778.1	Bacillus thuringiensis serovar kurstaki str. T03a001	773	PF03272 Enhancin	650	769	0.0034
ZP_04121263.1	Bacillus thuringiensis serovar pakistani str. T13001	733	PF03272 Enhancin	22	729	0
ZP_04129180.1	Bacillus thuringiensis serovar sotto str. T04001	298	PF03272 Enhancin	175	296	7.3e-07
ZP_04133950.1	Bacillus thuringiensis serovar thuringiensis str. T01001	753	PF03272 Enhancin	42	749	2.7e-154
ZP_04140245.1	Bacillus thuringiensis Bt407	753	PF03272 Enhancin	42	749	2.7e-154
ZP_04146606.1	Bacillus thuringiensis serovar tochigiensis BGSC 4Y1	751	PF03272 Enhancin	40	747	0
ZP_04192671.1	Bacillus cereus AH676	742	PF03272 Enhancin	31	738	0
ZP_04204064.1	Bacillus cereus F65185	730	PF03272 Enhancin	19	726	0
ZP_04206948.1	Bacillus cereus F65185	773	PF03272 Enhancin	514	635	5.6e-06
ZP_04206948.1	Bacillus cereus F65185	773	PF03272 Enhancin	650	736	0.0017
ZP_04213119.1	Bacillus cereus Rock4-2	744	PF03272 Enhancin	33	740	0
ZP_04223521.1	Bacillus cereus Rock3-42	753	PF03272 Enhancin	42	749	0
ZP_04228801.1	Bacillus cereus Rock3-29	753	PF03272 Enhancin	42	749	1.9e-155
ZP_04233799.1	Bacillus cereus Rock3-28	766	PF03272 Enhancin	508	628	5.5e-05
ZP_04233799.1	Bacillus cereus Rock3-28	766	PF03272 Enhancin	644	726	0.044
ZP_04234601.1	Bacillus cereus Rock3-28	744	PF03272 Enhancin	33	741	0
ZP_04240369.1	Bacillus cereus Rock1-15	742	PF03272 Enhancin	31	738	0
ZP_04246240.1	Bacillus cereus Rock1-3	753	PF03272 Enhancin	42	749	1.9e-155
ZP_04252126.1	Bacillus cereus 95/8201	742	PF03272 Enhancin	31	738	1.7e-154
ZP_04257640.1	Bacillus cereus BDRD-Cer4	733	PF03272 Enhancin	22	729	0
ZP_04262244.1	Bacillus cereus BDRD-ST196	774	PF03272 Enhancin	516	636	4.1e-05
ZP_04262244.1	Bacillus cereus BDRD-ST196	774	PF03272 Enhancin	651	770	0.011
ZP_04274345.1	Bacillus cereus BDRD-ST24	710	PF03272 Enhancin	31	103	1.3e-11
ZP_04274345.1	Bacillus cereus BDRD-ST24	710	PF03272 Enhancin	103	706	4.1e-122
ZP_04297885.1	Bacillus cereus AH621	306	PF03272 Enhancin	49	169	2.4e-05
ZP_04297885.1	Bacillus cereus AH621	306	PF03272 Enhancin	182	272	0.018
ZP_04301600.1	Bacillus cereus MM3	743	PF03272 Enhancin	31	739	0
ZP_04307018.1	Bacillus cereus 172560W	733	PF03272 Enhancin	22	729	0
ZP_04318470.1	Bacillus cereus ATCC 10876	744	PF03272 Enhancin	33	740	0
ZP_04319931.1	Bacillus cereus ATCC 10876	773	PF03272 Enhancin	650	736	0.0017
ZP_04319931.1	Bacillus cereus ATCC 10876	773	PF03272 Enhancin	514	635	7.5e-06
ZP_04443280.1	Listeria grayi DSM 20601	241	PF03272 Enhancin	31	236	4.4e-56
ZP_04443281.1	Listeria grayi DSM 20601	509	PF03272 Enhancin	3	508	4.7e-88
ZP_04456764.1	Yersinia pestis Pestoides A	851	PF03272 Enhancin	5	772	7e-260
ZP_04457322.1	Yersinia pestis Pestoides A	403	PF03272 Enhancin	25	158	2.3e-07
ZP_04457322.1	Yersinia pestis Pestoides A	403	PF03272 Enhancin	228	357	1.2e-15
ZP_04459676.1	Yersinia pestis biovar Orientalis str. PEXU2	403	PF03272 Enhancin	25	158	2.3e-07
ZP_04459676.1	Yersinia pestis biovar Orientalis str. PEXU2	403	PF03272 Enhancin	228	357	1.2e-15
ZP_04460366.1	Yersinia pestis biovar Orientalis str. PEXU2	851	PF03272 Enhancin	5	772	7e-260
ZP_04462443.1	Yersinia pestis biovar Orientalis str. India 195	851	PF03272 Enhancin	5	772	7e-260
ZP_04515217.1	Yersinia pestis biovar Orientalis str. India 195	403	PF03272 Enhancin	25	158	2.3e-07
ZP_04515217.1	Yersinia pestis biovar Orientalis str. India 195	403	PF03272 Enhancin	228	357	1.2e-15
ZP_04515603.1	Yersinia pestis Nepal516	403	PF03272 Enhancin	25	158	2.3e-07
ZP_04515603.1	Yersinia pestis Nepal516	403	PF03272 Enhancin	228	357	1.2e-15
ZP_04519087.1	Yersinia pestis Nepal516	851	PF03272 Enhancin	5	772	7e-260
ZP_04624150.1	Yersinia kristensenii ATCC 33638	526	PF03272 Enhancin	2	447	8.4e-110
ZP_04624151.1	Yersinia kristensenii ATCC 33638	308	PF03272 Enhancin	10	306	2e-111
ZP_05149820.1	Bacillus anthracis str. CNEVA-9066	742	PF03272 Enhancin	31	738	2.1e-153
ZP_05150353.1	Bacillus anthracis str. CNEVA-9066	659	PF03272 Enhancin	536	657	1.7e-09
ZP_05185152.1	Bacillus anthracis str. A1055	743	PF03272 Enhancin	31	734	2.6e-152
ZP_05186276.1	Bacillus anthracis str. A1055	926	PF03272 Enhancin	803	924	2.8e-09
ZP_05193408.1	Bacillus anthracis str. Western North America USA6153	659	PF03272 Enhancin	536	657	1.7e-09
ZP_05196135.1	Bacillus anthracis str. Western North America USA6153	742	PF03272 Enhancin	31	738	2.6e-153
ZP_05200087.1	Bacillus anthracis str. Kruger B	742	PF03272 Enhancin	31	738	2.1e-153
ZP_05201893.1	Bacillus anthracis str. Kruger B	659	PF03272 Enhancin	536	657	1.7e-09
ZP_05203032.1	Bacillus anthracis str. Vollum	659	PF03272 Enhancin	536	657	1.7e-09
ZP_05204784.1	Bacillus anthracis str. Vollum	742	PF03272 Enhancin	31	738	2.6e-153
ZP_05213285.1	Bacillus anthracis str. Australia 94	742	PF03272 Enhancin	31	738	2.6e-153
ZP_05556372.1	Lactobacillus jensenii 27-2-CHN	701	PF03272 Enhancin	54	175	0.051
ZP_05556372.1	Lactobacillus jensenii 27-2-CHN	701	PF03272 Enhancin	259	701	2.1e-56
ZP_05862111.1	Lactobacillus jensenii 115-3-CHN	559	PF03272 Enhancin	117	559	1e-56
ZP_06205905.1	Yersinia pestis KIM D27	246	PF03272 Enhancin	71	201	2.9e-13
ZP_06206112.1	Yersinia pestis KIM D27	507	PF03272 Enhancin	5	481	0
ZP_06206113.1	Yersinia pestis KIM D27	92	PF03272 Enhancin	1	86	5.6e-11
ZP_06206114.1	Yersinia pestis KIM D27	191	PF03272 Enhancin	1	112	1.2e-23
ZP_06337521.1	Lactobacillus jensenii 208-1	701	PF03272 Enhancin	54	175	0.051
ZP_06337521.1	Lactobacillus jensenii 208-1	701	PF03272 Enhancin	259	701	2.3e-56
ZP_00738690.1	Bacillus thuringiensis serovar israelensis ATCC 35646	625	PF00041 Fn3	489	559	1.7e-06
ZP_00738794.1	Bacillus thuringiensis serovar israelensis ATCC 35646	635	PF00041 Fn3	497	566	1.5e-05
ZP_04068142.1	Bacillus thuringiensis IBL 4222	763	PF00041 Fn3	627	697	2.2e-06
ZP_04068708.1	Bacillus thuringiensis IBL 4222	659	PF00041 Fn3	521	590	1.5e-05
ZP_04112387.1	Bacillus thuringiensis serovar monterrey BGSC 4AJ1	762	PF00041 Fn3	626	696	3e-06
ZP_04112481.1	Bacillus thuringiensis serovar monterrey BGSC 4AJ1	662	PF00041 Fn3	524	593	0.00025
ZP_02954276.1	Clostridium perfringens D str. JGS1721	1829	PF08191 LRR_adjacent	929	977	0.021
ZP_02954276.1	Clostridium perfringens D str. JGS1721	1829	PF08191 LRR_adjacent	1214	1274	2.1e-09
ZP_00739800.1	Bacillus thuringiensis serovar israelensis ATCC 35646	559	PF00082 Peptidase_S8	87	345	4.9e-12
ZP_03233705.1	Bacillus cereus AH1134	773	PF00082 Peptidase_S8	192	448	9.7e-12
ZP_04073170.1	Bacillus thuringiensis IBL 200	894	PF00082 Peptidase_S8	180	437	1.6e-12
ZP_04117778.1	Bacillus thuringiensis serovar kurstaki str. T03a001	773	PF00082 Peptidase_S8	193	450	9.7e-12
ZP_04206948.1	Bacillus cereus F65185	773	PF00082 Peptidase_S8	192	448	1.4e-11
ZP_04233799.1	Bacillus cereus Rock3-28	766	PF00082 Peptidase_S8	185	443	1.9e-11
ZP_04262244.1	Bacillus cereus BDRD-ST196	774	PF00082 Peptidase_S8	194	451	1.3e-11
ZP_04319931.1	Bacillus cereus ATCC 10876	773	PF00082 Peptidase_S8	192	448	1.4e-11
YP_002633120.1	Staphylococcus carnosus subsp. carnosus TM300	1435	PF04650 YSIRK_signal	18	41	0.00079

## Sheet: Count PF03272 taxa 
Taxa	Count	Taxonomic group	Habitat/isolation source
Anaerostipes caccae DSM 14662	1	Firmicutes	Human gut microbiota
Bacillus anthracis str. 'Ames Ancestor'	2	Firmicutes
Bacillus anthracis str. A0174	1	Firmicutes
Bacillus anthracis str. A0193	1	Firmicutes
Bacillus anthracis str. A0248	1	Firmicutes
Bacillus anthracis str. A0389	1	Firmicutes
Bacillus anthracis str. A0442	1	Firmicutes
Bacillus anthracis str. A0465	1	Firmicutes
Bacillus anthracis str. A0488	1	Firmicutes
Bacillus anthracis str. A1055	2	Firmicutes
Bacillus anthracis str. A2012	2	Firmicutes
Bacillus anthracis str. Ames	2	Firmicutes
Bacillus anthracis str. Australia 94	1	Firmicutes
Bacillus anthracis str. CDC 684	2	Firmicutes
Bacillus anthracis str. CNEVA-9066	2	Firmicutes
Bacillus anthracis str. Kruger B	2	Firmicutes
Bacillus anthracis str. Sterne	2	Firmicutes
Bacillus anthracis str. Vollum	2	Firmicutes
Bacillus anthracis str. Western North America USA6153	2	Firmicutes
Bacillus anthracis Tsiankovskii-I	1	Firmicutes
Bacillus cereus 172560W	1	Firmicutes
Bacillus cereus 95/8201	1	Firmicutes
Bacillus cereus AH1134	2	Firmicutes
Bacillus cereus AH621	1	Firmicutes
Bacillus cereus AH676	1	Firmicutes
Bacillus cereus AH820	1	Firmicutes
Bacillus cereus ATCC 10876	2	Firmicutes
Bacillus cereus ATCC 14579	1	Firmicutes
Bacillus cereus B4264	1	Firmicutes
Bacillus cereus BDRD-Cer4	1	Firmicutes
Bacillus cereus BDRD-ST196	1	Firmicutes
Bacillus cereus BDRD-ST24	1	Firmicutes
Bacillus cereus E33L	2	Firmicutes
Bacillus cereus F65185	2	Firmicutes
Bacillus cereus MM3	1	Firmicutes
Bacillus cereus NVH0597-99	1	Firmicutes
Bacillus cereus Rock1-15	1	Firmicutes
Bacillus cereus Rock1-3	1	Firmicutes
Bacillus cereus Rock3-28	2	Firmicutes
Bacillus cereus Rock3-29	1	Firmicutes
Bacillus cereus Rock3-42	1	Firmicutes
Bacillus cereus Rock4-2	1	Firmicutes
Bacillus cereus W	1	Firmicutes
Bacillus thuringiensis Bt407	1	Firmicutes
Bacillus thuringiensis IBL 200	2	Firmicutes
Bacillus thuringiensis IBL 4222	3	Firmicutes
Bacillus thuringiensis serovar andalousiensis BGSC 4AW1	1	Firmicutes
Bacillus thuringiensis serovar berliner ATCC 10792	1	Firmicutes
Bacillus thuringiensis serovar huazhongensis BGSC 4BD1	1	Firmicutes
Bacillus thuringiensis serovar israelensis ATCC 35646	3	Firmicutes
Bacillus thuringiensis serovar konkukian str. 97-27	1	Firmicutes
Bacillus thuringiensis serovar kurstaki str. T03a001	2	Firmicutes
Bacillus thuringiensis serovar monterrey BGSC 4AJ1	3	Firmicutes
Bacillus thuringiensis serovar pakistani str. T13001	1	Firmicutes
Bacillus thuringiensis serovar pondicheriensis BGSC 4BA1	1	Firmicutes
Bacillus thuringiensis serovar pulsiensis BGSC 4CC1	1	Firmicutes
Bacillus thuringiensis serovar sotto str. T04001	1	Firmicutes
Bacillus thuringiensis serovar thuringiensis str. T01001	1	Firmicutes
Bacillus thuringiensis serovar tochigiensis BGSC 4Y1	1	Firmicutes
Clostridium botulinum A2 str. Kyoto	1	Firmicutes
Clostridium botulinum A3 str. Loch Maree	1	Firmicutes
Clostridium botulinum B1 str. Okra	1	Firmicutes
Clostridium botulinum Ba4 str. 657	1	Firmicutes
Clostridium botulinum Bf	1	Firmicutes
Clostridium botulinum F str. Langeland	1	Firmicutes
Clostridium botulinum NCTC 2916	1	Firmicutes
Clostridium perfringens D str. JGS1721	2	Firmicutes
Lactobacillus jensenii 115-3-CHN	1	Firmicutes	UGT
Lactobacillus jensenii 208-1	1	Firmicutes	UGT
Lactobacillus jensenii 27-2-CHN	1	Firmicutes	UGT
Listeria grayi DSM 20601	2	Firmicutes	HMP
Paenibacillus larvae subsp. larvae BRL-230010	4	Firmicutes
Staphylococcus carnosus subsp. carnosus TM300	1	Firmicutes	Apathogenic staphylococcal meat starter culture
Streptococcus equi subsp. equi 4047	1	Firmicutes	RT pathogen
Streptococcus equi subsp. zooepidemicus	1	Firmicutes
Streptococcus equi subsp. zooepidemicus MGCS10565	1	Firmicutes	mammal UGT pathogen
Aspergillus flavus NRRL3357	1	Fungi
Aspergillus oryzae RIB40	1	Fungi
Uncinocarpus reesii 1704	1	Fungi	environmental saprophyte
Salmonella enterica subsp. enterica serovar Dublin str. CT_02021853	1	Proteobacteria	Bovine GIT
Salmonella enterica subsp. enterica serovar Enteritidis str. P125109	1	Proteobacteria	Human GIT pathogen
Salmonella enterica subsp. enterica serovar Javiana str. GA_MM04042433	1	Proteobacteria
Salmonella enterica subsp. enterica serovar Schwarzengrund str. CVM19633	1	Proteobacteria
Salmonella enterica subsp. enterica serovar Schwarzengrund str. SL480	1	Proteobacteria
Yersinia kristensenii ATCC 33638	2	Proteobacteria	Human UGT/GIT
Yersinia pestis Angola	1	Proteobacteria
Yersinia pestis Antiqua	2	Proteobacteria
Yersinia pestis biovar Antiqua str. B42003004	1	Proteobacteria
Yersinia pestis biovar Antiqua str. E1979001	1	Proteobacteria
Yersinia pestis biovar Antiqua str. UG05-0454	1	Proteobacteria
Yersinia pestis biovar Mediaevalis str. K1973002	1	Proteobacteria
Yersinia pestis biovar Microtus str. 91001	2	Proteobacteria
Yersinia pestis biovar Orientalis str. F1991016	1	Proteobacteria
Yersinia pestis biovar Orientalis str. India 195	2	Proteobacteria
Yersinia pestis biovar Orientalis str. IP275	1	Proteobacteria
Yersinia pestis biovar Orientalis str. MG05-1020	1	Proteobacteria
Yersinia pestis biovar Orientalis str. PEXU2	2	Proteobacteria
Yersinia pestis CA88-4125	1	Proteobacteria
Yersinia pestis CO92	2	Proteobacteria
Yersinia pestis FV-1	1	Proteobacteria
Yersinia pestis KIM	2	Proteobacteria
Yersinia pestis KIM D27	4	Proteobacteria
Yersinia pestis Nepal516	4	Proteobacteria
Yersinia pestis Pestoides A	2	Proteobacteria
Yersinia pestis Pestoides F	2	Proteobacteria
Yersinia pseudotuberculosis IP 31758	2	Proteobacteria
Yersinia pseudotuberculosis IP 32953	2	Proteobacteria
Yersinia pseudotuberculosis PB1/+	2	Proteobacteria
Yersinia pseudotuberculosis YPIII	2	Proteobacteria
Agrotis ipsilon multiple nucleopolyhedrovirus	1	Viruses
Agrotis segetum granulovirus	1	Viruses
Agrotis segetum nucleopolyhedrovirus	3	Viruses
Choristoneura fumiferana MNPV	1	Viruses
Euproctis pseudoconspersa nucleopolyhedrovirus	1	Viruses
Helicoverpa armigera granulovirus	4	Viruses
Helicoverpa armigera multiple nucleopolyhedrovirus	1	Viruses
Lymantria dispar MNPV	2	Viruses
Mamestra configurata NPV-A	1	Viruses
Mamestra configurata NPV-B	1	Viruses
Xestia c-nigrum granulovirus	4	Viruses
Grand Total	176

## Sheet: Pfam domains counts
Pfam accession	Description	Number of domains	Number of proteins
PF02839	Carbohydrate-binding family V/XII - CBM5_12	13	13
PF11958	Domain of unknown function (DUF3472)	5	5
PF00041	Fibronectin, type III	6	6
PF08191	LRR adjacent	2	1
PF00082	Peptidase S8 (subtilase family)	8	8
PF04650	YSIRK type signal peptide	1	1
