# Supplementary material for: A Novel Extracellular Metallopeptidase Domain Shared by Animal Host-Associated Mutualistic and Pathogenic Microbes
Source: PLoS One. 2012 Jan 27;7(1):e30287. doi: 10.1371/journal.pone.0030287 (PMC3267712; doi:10.1371/journal.pone.0030287)
Supplement: Table S16 — Table listing all taxa and their habitat (when known) considered for the PF13402 domain-habitat association analysis using a hypergeometric test. (XLSX) [file pone.0030287.s023.xlsx]

## Sheet: mammalhost_mucosa_hypertest_sum
Organism*	taxonid	Animal host code	mucosa associated**	M60-like/PF13402 +ve in refseq -see Table S2	Isolation site	Body sample site	Disease
Vibrio cholerae O395	345073	host-associated	yes	positive	6th pandemic isolate		Cholera, Food poisoning
Akkermansia muciniphila ATCC BAA-835	349741	host-associated	yes	positive	Human feces	Gastrointestinal tract	None
Bacillus cereus AH187 (F4810/72)	405534	host-associated	yes	positive	Vomit of a person having eaten cooked rice in London UK	Gastrointestinal tract	Food poisoning
Bacillus cereus AH820	405535	host-associated	yes	positive	October 1995 in Akershus Norway, from the periodontal pocket of a 76 year old female patient with marginal periodontitis	Oral	Food poisoning
Bacillus cereus ATCC 10987	222523	host-associated	yes	positive	Cheese spoilage in Canada		Food poisoning
Bacillus cereus B4264 (2002734361)	405532	host-associated	yes	positive	1969 from a case of fatal pneumonia in a male patient	Blood	Pneumonia
Bacillus cereus E33L (ZK)	288681	host-associated	yes	positive	Swab of a zebra carcass in Ethosha National Park in Namibia in 1996		Food poisoning
Bacillus cereus G9842	405531	host-associated	yes	positive	Stool samples from an outbreak that involved three individuals in Nebraska in 1996	Gastrointestinal tract	Food poisoning
Bacteroides fragilis NCTC 9343	272559	host-associated	yes	positive		Gastrointestinal tract	Abscesses, Diarrhea
Bacteroides fragilis YCH46	295405	host-associated	yes	positive		Gastrointestinal tract	Abscesses, Diarrhea
Bacteroides thetaiotaomicron VPI-5482	226186	host-associated	yes	positive	Feces of a healthy adult	Gastrointestinal tract	Peritonitis
Bacteroides vulgatus ATCC 8482	435590	host-associated	yes	positive		Gastrointestinal tract	Opportunistic peritoneal disease
Clostridium botulinum E3 Alaska E43	508767	host-associated	yes	positive	Salmon eggs associated with a foodborne case of botulism in Alaska		Botulism
Clostridium botulinum F Langeland	441772	host-associated	yes	positive	Home-prepared liver paste involved in an outbreak of foodborne botulism on the island of Langeland in Denmark in 1958		Botulism
Clostridium perfringens 13	195102	host-associated	yes	positive	Soil isolate		Necrotizing enterocolitis, Enteritis necroticans, Food poisoning, Gas gangrene
Clostridium perfringens ATCC 13124	195103	host-associated	yes	positive			Gas gangrene, Food poisoning, Dysenteria, Enterocolitis, Enterotoxemia
Clostridium perfringens SM101	289380	host-associated	yes	positive			Gas gangrene, Food poisoning, Dysenteria, Enterocolitis, Enterotoxemia
Cryptosporidium parvum Iowa II	353152	host-associated	yes	positive			Diarrhea
Entamoeba dispar SAW760	370354	host-associated	yes	positive
Entamoeba histolytica HM-1:IMSS	294381	host-associated	yes	positive			Amoebiasis
Escherichia coli 55989	585055	host-associated	yes	positive			Diarrhea
Escherichia coli IAI39	585057	host-associated	yes	positive			Diarrhea
Escherichia coli K-12, MG1655	511145	host-associated	yes	positive	Patient in 1922	Gastrointestinal tract	None
Escherichia coli O127:H6 E2348/69 (EPEC)	574521	host-associated	yes	positive			Diarrhea
Escherichia coli O17:K52:H18 UMN026	585056	host-associated	yes	positive	Woman with uncomplicated acute cystitis in Minnesota in 1999		Urinary infection
Escherichia coli SE11	409438	host-associated	yes	positive	healthy adult human	Gastrointestinal tract	None
Escherichia coli UTI89 (UPEC)	364106	host-associated	yes	positive	Woman with uncomplicated cystitis	Gastrointestinal tract	Diarrhea, Cystitis
Mycoplasma penetrans HF-2	272633	host-associated	yes	positive			Respiratory infection, Urogenital infection
Pseudomonas aeruginosa LESB58	557722	host-associated	yes	positive	Liverpool Cystic Fibrosis (CF) clinic center	Airways	Cystic Fibrosis
Salmonella enterica arizonae sv 62:z4,z23 RSK2980	41514	host-associated	yes	positive	corn snake in 1986 in Oregon		Food poisoning, Salmonellosis, Gastroenteritis
Salmonella enterica enterica PT4 P125109	550537	host-associated	yes	positive	Outbreak of human food-poisoning in the UK which was traced back to a poultry farm.		Salmonellosis, Food poisoning, Gastroenteritis
Salmonella enterica sv Dublin CT_02021853	439851	host-associated	yes	positive	bovine-adapted serovar		Salmonellosis, Food poisoning, Gastroenteritis
Shewanella pealeana ANG-SQ1, ATCC 700345	398579	host-associated	yes	positive	Microbial community colonizing the accessory nidamental gland of the squid Loligo pealei, from Woods Hole Harbor, Massachusetts		None
Trichomonas vaginalis G3	412133	host-associated	yes	positive			Sexually transmitted disease, Trichomoniasis
Vibrio cholerae N16961, Biotype ElTor	243277	host-associated	yes	positive	stool from cholera patient in Epidemic outbreak in Bangladesh in 1971	Gastrointestinal tract	Food poisoning, Cholera, Diarrhea
Vibrio parahaemolyticus RIMD 2210633	223926	host-associated	yes	positive	Clinical strain isolated in 1996 in Osaka Japan		Gastroenteritis
Vibrio splendidus LGP32	575788	host-associated	yes	positive			Vibriosis
Vibrio vulnificus CMCP6	216895	host-associated	yes	positive			Gastroenteritis, Septicemia
Vibrio vulnificus YJ016	196600	host-associated	yes	positive	Hospital isolate from Taiwan		Septicemia, Gastroenteritis, Food poisoning
Yersinia enterocolitica 8081	393305	host-associated	yes	positive			Gastroenteritis, Food poisoning
Yersinia pseudotuberculosis IP 31758	349747	host-associated	yes	positive	Stools of a patient presenting with scarlet-like fever in the Primorski region of the former USSR on 1996	Gastrointestinal tract	Food poisoning, Gastroenteritis
Yersinia pseudotuberculosis IP32953	273123	host-associated	yes	positive			Food poisoning, Gastroenteritis
Yersinia pseudotuberculosis PB1/+	502801	host-associated	yes	positive			Gastroenteritis
Bacillus cereus Q1	361100	non host-associated	no	positive	deep-subsurface oil reservoir in Daqing oilfield, Northeastern China		None
Bacillus thuringiensis Al Hakam	412694	host-associated	no	positive	Severe human tissue necrosis	Skin	Sotto disease
Bacillus thuringiensis konkukian 97-27	281309	host-associated	no	positive	Severe human tissue necrosis	Skin	Sotto disease
Escherichia coli IAI1	585034	host-associated	no	positive			Meningitis
Hahella chejuensis KCTC 2396	349521	non host-associated	no	positive	Marine sediment from Cheju Island, Republic of Korea		None
Pseudomonas syringae tomato DC3000	223283	non host-associated	no	positive	tomato, Channel Islands, Guernsey, UK		Plant rot, Speck disease
Shewanella baltica OS155	325240	non host-associated	no	positive	Sea-water; oxic zone; 2 ml per litre of oxygen, 90m depth from Baltic Sea		None
Shewanella baltica OS185	402882	non host-associated	no	positive	Sea-water; oxic\x16anoxic interface; 120 m depth from the Baltic Sea		None
Shewanella baltica OS195	399599	non host-associated	no	positive	Sea-water; anoxic zone; 140 m depth from the Baltic Sea		None
Shewanella baltica OS223	407976	non host-associated	no	positive	Sea water, oxic-anoxic interface, 120m depth from the Baltic Sea		None
Shewanella halifaxensis HAW-EB4	458817	non host-associated	no	positive	Sediment of the Emerald Basin at 215m depth offshore of Halifax Harbour in the Atlantic Ocean		None
Shewanella loihica PV-4	323850	non host-associated	no	positive	Iron-rich mat; hydrothermal vent; 1,325 m depth from Naha Vents, on the south rift of Loihi, Hawaii		None
Shewanella oneidensis MR-1	211586	non host-associated	no	positive	Sediment; anaerobic; Mn(IV) reduction, Oneida lake in New York		None
Shewanella sp. ANA-3	94122	non host-associated	no	positive	Arsenate treated wood pier that was in a brackish estuary (Eel Pond) in Woods Hole Massachusetts		None
Shewanella sp. MR-4	60480	non host-associated	no	positive	Sea-water; oxic zone; 16oC; 5 m depth in the Black sea		None
Shewanella sp. MR-7	60481	non host-associated	no	positive	Sea-water; anoxic zone; high NO3; 60 m depth in the Black sea		None
Shewanella woodyi MS32, ATCC 51908	392500	non host-associated	no	positive	Sediment; 5,110 m depth from the Strait of Gibraltar, Mediterranean Sea		None
Bacillus anthracis Ames	198094	host-associated	?	positive			None
Bacillus anthracis Ames Ancestor A2084 (0581)	261594	host-associated	?	positive			Anthrax
Bacillus anthracis Sterne	260799	host-associated	?	positive			None
Bacillus cereus cytotoxis NVH 391-98	315749	non host-associated	?	positive			None
Bacillus cereus DSM 31, ATCC 14579	226900	host-associated	?	positive			Food poisoning
Bacillus weihenstephanensis KBAB4	315730	non host-associated	?	positive			None
Pseudomonas aeruginosa PA14 UCBPP	208963	host-associated	?	positive	Human clinical isolate		Nocosomial infection, Opportunistic infection
Pseudomonas aeruginosa PA7	381754	host-associated	?	positive	clinical isolate		Opportunistic infection
Pseudomonas aeruginosa PAO1	208964	host-associated	?	positive			Nosocomial infection
Pseudomonas syringae syringae B728a	205918	non host-associated	?	positive			Plant rot
Vibrio fischeri ES114	312309	host-associated	?	positive	Light organs of the squid Euprymna scolopes		None
Vibrio fischeri MJ11	388396	host-associated	?	positive	Squid light organ in Japan		None
Acinetobacter baumannii AB0057	480119	host-associated	yes		Bloodstream infection of a patient at Walter Reed Army Medical Center.	Blood	Pneumonia, Nosocomial infection
Acinetobacter baumannii ACICU	405416	host-associated	yes		Hospital strain from a clone that caused an outbreak in Rome in 2005		Pneumonia, Nosocomial infection
Acinetobacter baumannii ATCC 17978	400667	host-associated	yes		Patient with meningitis		Septicemia, Meningitis, Pneumonia
Acinetobacter baumannii AYE	509173	host-associated	yes				Pneumonia, Nocosomial infection
Actinobacillus pleuropneumoniae JL03	434271	host-associated	yes		Lung of a pig from a Chinese commercial pig farm in 2003		Necrotizing pleuropneumonia
Actinobacillus pleuropneumoniae L20	416269	host-associated	yes				Porcine pleuropneumonia
Actinobacillus pleuropneumoniae sv 7 AP76	537457	host-associated	yes				Necrotizing pleuropneumonia
Actinobacillus succinogenes 130Z	339671	host-associated	yes		Bovine rumen		None
Aeromonas hydrophila hydrophila ATCC7966	380703	host-associated	yes		Canned milk from the United States		Septicemia, Food poisoning, Gastroenteritis
Arcobacter butzleri RM4018	367737	host-associated	yes		Human patient with gastroenteritis		Gastroenteritis, Bacteremia
Bordetella avium 197N	360910	host-associated	yes		Spontaneous nalidixic, acid-resistant derivative of virulent strain 197 which was isolated from an infected turkey		Respiratory infection, Bordetellosis, Coryza
Bordetella bronchiseptica RB50	257310	host-associated	yes		Rabbit		Respiratory infection
Bordetella parapertussis 12822	257311	host-associated	yes		Infected infant in Germany in 1993		Respiratory infection
Bordetella pertussis Tohama I	257313	host-associated	yes		Patient with whooping cough		Respiratory infection
Campylobacter concisus 13826	360104	host-associated	yes		Feces of a patient with bloody diarrhea in Denmark	Gastrointestinal tract	Periodontosis, Gastroenteritis, Gingivitis, Periodontitis
Campylobacter curvus 525.92	360105	host-associated	yes		Feces of a patient with diarrhea in South Africa	Gastrointestinal tract	Gastroenteritis, Periodontal infection
Campylobacter jejuni jejuni 81-176	354242	host-associated	yes		Feces of an 9-year-old girl with diarrhea in Minnesota in 1981	Gastrointestinal tract	Gastroenteritis, Diarrhea, Food poisoning
Campylobacter jejuni jejuni 81116	407148	host-associated	yes		Waterborne outbreak in 1982		Food poisoning
Campylobacter jejuni jejuni NCTC 11168	192222	host-associated	yes		Diarrheic patient in 1977	Gastrointestinal tract	Diarrhea, Food poisoning
Campylobacter jejuni RM1221	195099	host-associated	yes		Skin of a retail chicken by the Food Safety Research Information Office	Skin	Food poisoning, Diarrhea
Campylobacter lari RM2100	306263	host-associated	yes		Human clinical isolate		Gastroenteritis, Bacteremia, Diarrhea, Food poisoning
Candida albicans SC5314	237561	host-associated	yes				Vaginal infection, Oral infection
Candida glabrata CBS 138	284593	host-associated	yes		Human feces	Gastrointestinal tract	Human candidasis
Candidatus Protochlamydia amoebophila UWE25	264201	host-associated	yes		Environmental isolate, endoSymbiotic of Acanthamoeba sp.		Pneumonia
Chlamydia muridarum MoPn / Nigg	243161	host-associated	yes		Normal mice, 1939		Respiratory infection, Bronchitis, Pharyngitis, Pneumonia
Chlamydia pneumoniae TW-183	182082	host-associated	yes		Child's conjunctiva during a trachoma vaccine trial in Taiwan in 1965	Eye	Respiratory infection, Pneumonia, Bronchitis, Pharyngitis
Chlamydia trachomatis A/HAR-13	315277	host-associated	yes		conjunctiva isolate	Eye	Pneumonia, Bronchitis, Pharyngitis
Chlamydia trachomatis D/UW-3/CX (sv D)	272561	host-associated	yes				Respiratory infection, Pharyngitis, Trachoma, Venereal disease, Bronchitis, Heart disease, Pneumonia
Chlamydia trachomatis L2/434/BU	471472	host-associated	yes		bubo		Respiratory infection, Bronchitis, Lymphogranuloma vernerum, Pharyngitis, Pneumonia
Chlamydia trachomatis L2b/UCH-1	471473	host-associated	yes		rectal swab of a 49-yr-old MSM who was HIV positive and Hepatitis C negative	Urogenital tract	Respiratory infection, Proctitis, Bronchitis, Pharyngitis, Pneumonia
Chlamydophila abortus S26/3	218497	host-associated	yes		Enzootic abortion case in sheep		Respiratory infection, Bronchitis, Pharyngitis, Pneumonia
Chlamydophila caviae GPIC	227941	host-associated	yes		Guinea pig conjunctiva		Pneumonia, Respiratory infection, Bronchitis, Pharyngitis
Chlamydophila felis Fe/C-56	264202	host-associated	yes				Rhinitis, Respiratory infection, Bronchitis, Pharyngitis, Pneumonia
Chlamydophila pneumoniae AR39	115711	host-associated	yes		University of Washington student with acute respiratory tract infection in 1983	Airways	Respiratory infection, Pneumonia, Pharyngitis, Multiple sclerosis, Heart disease, Bronchitis, Asthma
Chlamydophila pneumoniae CWL029	115713	host-associated	yes				Bronchitis, Respiratory infection, Pharyngitis, Heart disease, Pneumonia
Chlamydophila pneumoniae J138	138677	host-associated	yes		Pharyngeal mucosa of a 5 year old male patient with acute bronchitis in Japan in 1994		Respiratory infection, Pneumonia, Pharyngitis, Asthma, Heart disease, Bronchitis, Multiple sclerosis
Clostridium botulinum A BoNT/A1 ATCC 19397	441770	host-associated	yes		Laboratory strain probably from foodborne botulism cases in the western US		Botulism
Clostridium botulinum A BoNT/A1 Hall	441771	host-associated	yes		Harvard University in 1947		Botulism
Clostridium botulinum BoNT/A3 Loch Maree	498214	host-associated	yes		Duck liver paste during a botulism outbreak at a hotel in the Scottish highlands in 1922.		Botulism
Clostridium botulinum BoNT/B1 Okra	498213	host-associated	yes		Foodborne botulism incident in the US		Botulism
Clostridium botulinum type A - Hall	413999	host-associated	yes				Botulism
Clostridium difficile 630 (epidemic type X)	272563	host-associated	yes		clincal isolate Switzerland		Peritonitis, Colitis, Diarrhea
Corynebacterium diphtheriae gravis NCTC 13129	257309	host-associated	yes		Pharyngeal membrane of a 72-year-old unimmunized UK female with clinical diphtheria acquired during a short Baltic cruise in 1997	Airways	Diphtheria, Respiratory infection
Corynebacterium urealyticum DSM 7109	504474	host-associated	yes		Bladder stone	Bladder	Urinary tract infection, Cystitis, Pyelitis
Coxiella burnetii CbuG_Q212	434923	host-associated	yes		case of endocarditis		Food poisoning, Q fever
Coxiella burnetii CbuK_Q154	434924	host-associated	yes		patient with endocarditis		Food poisoning, Q fever
Coxiella burnetii Dugway 5J108-111 (7E9-12)	434922	host-associated	yes		Rodents in Utah		Food poisoning, Q fever
Coxiella burnetii Nine Mile phase I / RSA 493	227377	host-associated	yes				Food poisoning, Q fever
Coxiella burnetii RSA 331	360115	host-associated	yes		Blood of an infected patient in northern Italy in 1945	Blood	Food poisoning
Desulfovibrio desulfuricans desulfuricans 27774	525146	host-associated	yes		Rumen of a sheep	Gastrointestinal tract	None
Enterococcus faecalis V583	226185	host-associated	yes			Gastrointestinal tract	Urinary infection, Bacteremia, Endocarditis
Escherichia coli C ATCC 8739	481805	host-associated	yes			Gastrointestinal tract	None
Escherichia coli DH10B	316385	host-associated	yes		Common laboratory strain, substrain of K-12. It was derived from DH10 (which was derived from MC1061 which in turn was derived from M182)	Gastrointestinal tract	None
Escherichia coli LF82	591946	host-associated	yes		patient with Crohn's disease	Gastrointestinal tract	Enterocolitis
Escherichia coli O1:K1:H7 APEC	405955	host-associated	yes		Lesion site of a dead turkey with colibacillosis	Gastrointestinal tract
Escherichia coli O139:H28 E24377A (ETEC)	331111	host-associated	yes			Gastrointestinal tract	Diarrhea
Escherichia coli O157:H7 EC4115	444450	host-associated	yes				Diarrhea, Hemorrhagic colitis
Escherichia coli O157:H7 EDL933 (EHEC)	155864	host-associated	yes		raw hamburger meat implicated in hemorrhagic colitis outbreak	Gastrointestinal tract	Hemorrhagic colitis, Enterohaemorrhagic, Hamburger disease
Escherichia coli O157:H7 Sakai (EHEC)	386585	host-associated	yes		Outbreak in 1982 in Sakai Japan	Gastrointestinal tract	Hemorrhagic colitis, Enterohaemorrhagic, Food poisoning
Escherichia coli O6:K15:H31 536 (UPEC)	362663	host-associated	yes		Patient with acute pyelonephritis	Gastrointestinal tract	Pyelonephritis, Urinary infection
Escherichia coli O6:K2:H1 CFT073 (UPEC)	199310	host-associated	yes		blood and urine from a woman with acute pyelonephritis, Baltimore Maryland	Blood	Urinary infection, Cystitis, Pyelonephritis
Escherichia coli O81 ED1a	585397	host-associated	yes		Faeces of a healthy man in 2000 in France	Gastrointestinal tract	None
Escherichia coli O9 HS	331112	host-associated	yes		Walter Reed Army Institute of Research in 1978	Gastrointestinal tract	None
Francisella philomiragia ATCC 25017	484022	host-associated	yes		Water in the Bear River Refuge in Utah		Septicemia, Pneumonia, Bacteremia
Francisella tularensis tularensis FSC 198	393115	host-associated	yes		Slovakia from a mite		Pneumonia, Septicemia
Fusobacterium nucleatum nucleatum ATCC 25586	190304	host-associated	yes		Cervico-facial lesion		Periodontal infection
Giardia lamblia (intestinalis) WB, clone C6	184922	host-associated	yes
Haemophilus influenzae NTHi 86-028NP	281310	host-associated	yes		Pediatric patient with otitis media from Columbus Children's Hospital	Ear	Sinusitis, Septicemia, Bronchitis, Meningitis, Otitis media
Haemophilus influenzae NTHi PittEE	374930	host-associated	yes		Middle-ear effusion of a child in Pittsburgh		Chronic bronchitis, Otitis media, Meningitis, Septicemia, Sinusitis
Haemophilus influenzae NTHi PittGG	374931	host-associated	yes		External ear discharge of a spontaneously perforated tympanic membrane of a child in Pittsburgh		Chronic bronchitis, Septicemia, Otitis media, Meningitis, Sinusitis
Haemophilus influenzae Rd (KW20)	71421	host-associated	yes		1890s during an influenza pandemic by Pfeiffer	Airways	Bronchitis, Sinusitis, Septicemia, Otitis, Meningitis
Haemophilus somnus 2336	228400	host-associated	yes		Lung of a calf which had pneumonia		Pneumonia, Arthritis, Myocarditis
Helicobacter pylori 26695	85962	host-associated	yes		Patient in the United Kingdom who had gastritis before 1987	Gastrointestinal tract	Ulcer, Gastric inflammation
Helicobacter pylori G27	563041	host-associated	yes			Gastrointestinal tract	Ulcer, Gastric inflammation, Gastric Ulcerations
Helicobacter pylori HPAG1	357544	host-associated	yes		Swedish patient with chronic atrophic gastritis	Gastrointestinal tract	Gastric inflammation, Ulcer
Helicobacter pylori J99	85963	host-associated	yes		Patient with duodenal ulcer in USA in 1994	Gastrointestinal tract	Gastric inflammation, Ulcer
Helicobacter pylori P12	570508	host-associated	yes		clinical isolate obtained from a patient with duodenal ulcer	Gastrointestinal tract	Gastric inflammation, Ulcer
Helicobacter pylori Shi470	512562	host-associated	yes		clinical isolate from gastric antrum from Amerindian resident of remote Amazonian village of Shimaa, Peru	Gastrointestinal tract	Ulcer, Gastric inflammation
Klebsiella pneumoniae Kp342	507522	host-associated	yes		interior of nitrogen-efficient maize plants		Urinary tract infection, Bacteremia, Pneumonia
Klebsiella pneumoniae MGH78578	272620	host-associated	yes		Patient in 1994	Gastrointestinal tract	Urinary tract infection, Bacteremia, Pneumonia
Lactobacillus acidophilus NCFM	272621	host-associated	yes		Human in 1970	Gastrointestinal tract	None
Lactobacillus casei ATCC 334	321967	host-associated	yes			Gastrointestinal tract	None
Lactobacillus casei BL23	543734	host-associated	yes			Gastrointestinal tract	None
Lactobacillus gasseri ATCC 33323	324831	host-associated	yes			Gastrointestinal tract	None
Lactobacillus johnsonii NCC533	257314	host-associated	yes		Human isolate from the Nestle strain collection	Gastrointestinal tract	None
Lactobacillus plantarum WCFS1	220668	host-associated	yes		Human saliva	Oral	None
Lactobacillus salivarius salivarius UCC118	362948	host-associated	yes		Human gastrointestinal tract		None
Listeria monocytogenes 4b F2365	265669	host-associated	yes		During an outbreak of listeriosis aming patients with AIDS in California in 1985		Listeriosis, Food poisoning
Listeria monocytogenes EGD-e	169963	host-associated	yes		EGD derivative		Food poisoning, Listeriosis
Listeria monocytogenes HCC23	552536	host-associated	yes		channel catfish	Gastrointestinal tract	Food poisoning, Listeriosis
Methanosphaera stadtmanae DSM 3091	339860	host-associated	yes		Human feces	Gastrointestinal tract	None
Mycobacterium tuberculosis CDC1551 (Oshkosh)	83331	host-associated	yes		Clothing factory worker from the Kentucky/Tennessee		Tuberculosis
Mycobacterium tuberculosis F11 (ExPEC)	336982	host-associated	yes		Tuberculosis patients during a TB epidemic in the Western Cape of South Africa		Tuberculosis
Mycobacterium tuberculosis H37Ra	419947	host-associated	yes		Original human-lung H37 isolate in 1934	Airways	Tuberculosis
Mycobacterium tuberculosis H37Rv	83332	host-associated	yes		Human-lung H37 isolate in 1934	Airways	Tuberculosis
Mycoplasma genitalium G-37	243273	host-associated	yes		Urethral specimen from a male patient with nongonococcal urethritis	Urogenital tract	Urogenital infection, Non-gonococcal urethritis, Respiratory infection
Mycoplasma hyopneumoniae 7448	262722	host-associated	yes		Infected pig in Lindoia do Sul Santa Catarina Brazil		Enzootic pneumonia, Respiratory infection
Mycoplasma mycoides mycoides SC PG1T	272632	host-associated	yes				Pleuropneumonia, Respiratory infection
Mycoplasma pneumoniae M129	272634	host-associated	yes		Patient with atypical pneumonia	Airways	Respiratory infection, Tracheobronchitis, Pneumonia
Mycoplasma pulmonis UAB CTIP	272635	host-associated	yes		Laboratory strain		Genital infection, Respiratory infection
Mycoplasma synoviae 53	262723	host-associated	yes		Broiler breeder pig in Parana Brazil		Respiratory infection
Neisseria gonorrhoeae FA1090	242231	host-associated	yes		Patient with disseminated gonococcal infection		Gonorrhea
Neisseria gonorrhoeae NCCP11945	521006	host-associated	yes		Vaginal smear of a Korean patient	Urogenital tract	Gonorrhea
Nocardia farcinica IFM 10152	247156	host-associated	yes		Bronchus of a 68-year-old male Japanese patient	Airways	Mastitis, Nocardiosis
Pasteurella multocida Pm70 type A	272843	host-associated	yes		Case of cholera in chickens in 1995		Septicemia, Cholera, Pasteurellosis
Porphyromonas gingivalis ATCC 33277	431947	host-associated	yes		human gingival sulcus	Oral	Dental plaque, Periodontal infection
Porphyromonas gingivalis W83	242619	host-associated	yes		Human clinical specimen from abscess, Bonn, Germany	Gastrointestinal tract	Dental plaque, Periodontal infection
Proteus mirabilis HI4320	529507	host-associated	yes		Urine of a nursing home patient with a long term (>30 day) indwelling urinary catheter	Urogenital tract	Urinary tract infection, Urolithiasis, Ulcer, Encephalitis, Pneumonia, Pyelonephritis, Septicemia, Surgical wound infection
Salmonella enterica Agona SL483	454166	host-associated	yes				Salmonellosis, Food poisoning, Gastroenteritis
Salmonella enterica Choleraesuis SC-B67	321314	host-associated	yes		58-year old man with sepsis		Swine paratyphoid, Food poisoning, Gastroenteritis, Salmonellosis
Salmonella enterica Gallinarum 287/91	550538	host-associated	yes		outbreak of fowl typhoid in brownegg laying hens by Prof. A. Berchieri, University of Sao Paulo, Jaboticabal, Brazil		Salmonellosis, Food poisoning, Gastroenteritis
Salmonella enterica Newport SL254	423368	host-associated	yes		MDR strain from one of two distinct lineages of the Newport serovar		Salmonellosis, Food poisoning, Gastroenteritis
Salmonella enterica Schwarzengrund CVM19633	439843	host-associated	yes				Salmonellosis, Food poisoning, Gastroenteritis
Salmonella enterica sv Paratyphi A AKU_12601	554290	host-associated	yes		clinical isolate from a child with paratyphoid fever in Karachi, Pakistan, 2004		Typhoid fever, Food poisoning, Gastroenteritis, Salmonellosis
Salmonella enterica sv Paratyphi A SARB42	295319	host-associated	yes				Typhoid fever, Food poisoning, Gastroenteritis, Salmonellosis
Salmonella enterica sv Paratyphi B SPB7	272994	host-associated	yes		Patient in Malaysia in 2002		Salmonellosis, Food poisoning, Paratyphoid fever
Salmonella enterica sv Typhi CT18	220341	host-associated	yes				Typhoid fever, Food poisoning, Salmonellosis
Salmonella enterica Typhi Ty2 ATCC700931	209261	host-associated	yes				Typhoid fever, Food poisoning, Gastroenteritis, Salmonellosis
Salmonella enterica Typhimurium LT2 SGSC1412 / LT2	99287	host-associated	yes		1940s by Lilleengen		Salmonellosis, Food poisoning, Gastroenteritis
Serratia proteamaculans 568	399741	host-associated	yes				Pneumonia
Shigella boydii BS512,CDC 3083-94	344609	host-associated	yes		12-year-old boy in Arizona by Dr. Nancy Stockbine		Dysenteria, Food poisoning
Shigella boydii Sb227	300268	host-associated	yes		Epidemic in China in 1950s		Dysenteria, Food poisoning
Shigella dysenteriae Sd197	300267	host-associated	yes		Epidemic in China in 1950s		Dysenteria, Food poisoning
Shigella flexneri 2457T	198215	host-associated	yes				Gastroenteritis, Dysenteria, Food poisoning
Shigella flexneri 301	198214	host-associated	yes		In 1984 from a patient in Beijing China		Shigellosis, Dysenteria, Food poisoning
Shigella flexneri 5b 8401	373384	host-associated	yes				Shigellosis, Dysenteria, Food poisoning
Shigella sonnei Ss046	300269	host-associated	yes		Epidemic in China in 1950s		Dysenteria, Food poisoning
Staphylococcus aureus aureus MRSA USA300, FPR3757	367830	host-associated	yes				Pneumonia, Septicemia
Staphylococcus aureus aureus Mu3	418127	host-associated	yes		sputum from a lung cancer patient with MRSA pneumonia, Japan	Airways	Mastitis, Nosocomial infection
Staphylococcus aureus aureus Mu50 (VRSA)	158878	host-associated	yes		Pus of a Japanese male baby with a surgical wound infection that did not respond to vancomycin in 1997		Pneumonia, Phlebitis, Osteomyelitis, Deep abscesses, Meningitis, Mastitis, Endocarditis, Nosocomial infection
Staphylococcus aureus aureus N315 (MRSA)	158879	host-associated	yes		Pharyngeal smear of a Japanese patient in 1982	Airways	Pneumonia, Phlebitis, Osteomyelitis, Deep abscesses, Meningitis, Mastitis, Endocarditis, Nosocomial infection
Staphylococcus aureus aureus USA300_TCH1516	451516	host-associated	yes		Human skin	Skin	Pneumonia, Septicemia
Staphylococcus saprophyticus saprophyticus GTC 265	342451	host-associated	yes		Human urine specimen	Urogenital tract	Urinary infection
Stenotrophomonas maltophilia R551-3	391008	host-associated	yes				Urinary infection, Respiratory infection, Nosocomial infection, Blood infection
Streptococcus agalactiae 2603V/R	208435	host-associated	yes		clinical isolate		Septicemia, Meningitis, Pneumonia
Streptococcus agalactiae A909,ATCC BAA-1138	205921	host-associated	yes				Septicemia, Meningitis, Pneumonia
Streptococcus equi zooepidemicus MGCS10565	552526	host-associated	yes		throat of a patient with nephritis iagnosed during an epidemic in the state of Minas Gerais, Brazil	Airways	Opportunistic infection
Streptococcus gordonii Challis CH1	467705	host-associated	yes				Periodontal infection, Dental plaque, Endocarditis
Streptococcus mutans UA159	210007	host-associated	yes		Child with active dental caries in 1982	Oral	Dental caries
Streptococcus pneumoniae 23F ST81, ATCC 700669	561276	host-associated	yes				Pneumonia
Streptococcus pneumoniae CGSP14	516950	host-associated	yes				Pneumonia
Streptococcus pneumoniae D39	373153	host-associated	yes				Pneumonia, Meningitis, Otitis media
Streptococcus pneumoniae G54 (MLST ST63)	512566	host-associated	yes		Genova Italy by G. Schito from a respiratory sample in 1997	Airways	Pneumonia
Streptococcus pneumoniae Hungary 19A-6	487214	host-associated	yes		Human ear, Hungary	Ear	Pneumonia
Streptococcus pneumoniae R6	171101	host-associated	yes				Pneumonia
Streptococcus pneumoniae TIGR4	170187	host-associated	yes		Blood of a 30 year old male patient in Kongsvinger Norway	Blood	Pneumonia, Meningitis, Otitis media
Streptococcus pyogenes M6 MGAS10394	286636	host-associated	yes				Tonsillitis, Pharyngitis, Rheumatic fever
Treponema denticola ATTC35405	243275	host-associated	yes				Periodontal infection
Treponema pallidum pallidum SS14	455434	host-associated	yes		Patient in Atlanta with secondary syphilis who did not respond to erythromycin therapy		Syphilis
Ureaplasma parvum sv 3, ATCC 27815	505682	host-associated	yes				Respiratory infection, Urinary tract infection
Ureaplasma urealyticum (parvum) sv 3, ATCC 700970	273119	host-associated	yes			Urogenital tract	Supperative arthritis, Sexually transmitted disease, Meningitis, Pneumonia, Septicemia
Ureaplasma urealyticum Western, sv 10, ATCC 33699	565575	host-associated	yes			Urogenital tract	Non-specific urethritis (NSU), Infertility, Chorioamnioitis
Wolinella succinogenes DSM 1740	273121	host-associated	yes		Bovine rumen fluid	Gastrointestinal tract	None
Yersinia pestis Angola	349746	host-associated	yes				Gastroenteritis, Bubonic plague, Food poisoning
Bacillus pumilus SAFR-032	315750	non host-associated	no		Spacecraft Assembly Facility at NASA Jet Propulsion Laboratory		None
Burkholderia thailandensis E264	271848	non host-associated	no		Rice field sample in Thailand		None
Roseobacter denitrificans OCh 114	375451	non host-associated	no		seaweed, Enteromorpha linza from Aburatsubo Inlet Kanagawa Japan		None
Bacillus subtilis subtilis 168	224308	non host-associated	no		X-ray irradiated strain in Marburg in 1947		None
Gluconacetobacter diazotrophicus PAL5	272568	non host-associated	no		Sugarcane roots in Brazil		None
Bradyrhizobium japonicum USDA110	224911	non host-associated	no		Soybean nodule in 1957 in Florida USA		None
Desulfovibrio vulgaris vulgaris Hildenborough	882	non host-associated	no		Clay soil near Hildenborough in UK in 1946		None
Ehrlichia ruminantium Welgevonden	254945	host-associated	no		Infected tick		Heartwater
Acaryochloris marina MBIC11017	329726	non host-associated	no		Prochloron-dominated colonial ascidian Lissoclinum patella off the tropical coast of the Palau islands		None
Acidiphilium cryptum JF-5	349163	non host-associated	no		Coal mine lake sediment		None
Acidithiobacillus ferrooxidans ATCC 23270	243159	non host-associated	no		Acid, bituminous coal mine effluent		None
Acidothermus cellulolyticus 11B	351607	non host-associated	no		Acid hot spring in Yellowstone		None
Acidovorax avenae citrulli AAC00-1	397945	non host-associated	no				Bacterial fruit blotch
Acidovorax sp JS42	232721	non host-associated	no		Nitrobenzene-contaminated sediment		None
Aeropyrum pernix K1	272557	non host-associated	no		Coastal solfataric thermal vent at Kodakara-Jima Island in Japan in 1993		None
Agrobacterium tumefaciens C58-Cereon	176299	non host-associated	no		Cherry tree tumor		Plant tumors
Agrobacterium vitis S4	311402	non host-associated	no		aerial gall that developed on a two-year-old woody grapevine cane		Crown gall
Alcanivorax borkumensis SK2	393595	non host-associated	no		Seawater sediment sample in the Isle of Borkum, North Sea		None
Alkalilimnicola ehrlichei MLHE-1	187272	non host-associated	no		bottom water from alkaline, hypersaline Mono Lake, CA		None
Alkaliphilus metalliredigenes QYMF	293826	non host-associated	no		Borax leachate ponds		None
Alkaliphilus oremlandii OhILAs	350688	non host-associated	no		Anoxic sediments from the Ohio River, Pennsylvania		None
Alteromonas macleodii Deep ecotype, DSM 17117	314275	non host-associated	no		Seawater obtained at 3500m depth from the Urania Basin in the Mediterranean Sea		None
Anaerocellum thermophilum Z-1320, DSM 6725	521460	non host-associated	no		Hot spring on the Kamchatka peninsula in Russia		None
Anaeromyxobacter dehalogenans 2CP-1	455488	non host-associated	no		Stream sediment near Lansing, Michigan		None
Anaeromyxobacter dehalogenans 2CP-C	290397	non host-associated	no		tropical soil, Cameroon, 1995		None
Anoxybacillus flavithermus WK1, DSM 2641	491915	non host-associated	no		waste water drain at the Wairakei geothermal power station in New Zealand		None
Archaeoglobus fulgidus VC-16	224325	non host-associated	no		Geothermally heated sea floor at Vulcano Island Italy		None
Arthrobacter aurescens TC1	290340	non host-associated	no		Atrazine-contaminated soil in South Dakota		None
Arthrobacter chlorophenolicus A6	452863	non host-associated	no		Soil at Fort Collins Colorado		None
Arthrobacter sp. FB24	290399	non host-associated	no		Chromate and xylene enriched soil		None
Azorhizobium caulinodans ORS 571	438753	non host-associated	no		Sesbania rostrata,stem nodules		None
Bacillus amyloliquefaciens FZB42	326423	non host-associated	no		Soil		None
Bordetella petrii Se-1111R, DSM 12804	340100	non host-associated	no		Anaerobic dechlorinating bioreactor culture enriched from river sediment		None
Borrelia afzelii PKo	390236	host-associated	no		Skin lesion from a Lyme disease patient in Europe in 1993	Skin	Acrodermatitis chronica atrophicans, Lyme disease
Borrelia burgdorferi B31	224326	host-associated	no		Dilutional cloning from the original Lyme-disease tick isolate		Lyme disease
Borrelia duttonii Ly	412419	host-associated	no		2-year-old girl with tick-borne relapsing fever in Tanzania		Tick-borne relapsing fever
Borrelia hermsii DAH	314723	host-associated	no				Tick-borne relapsing fever
Borrelia recurrentis A1	412418	host-associated	no		Adult patient with louse-borne relapsing fever in Ethiopia		Louse-borne relapsing fever
Bradyrhizobium sp BTAi1	288000	non host-associated	no		Stem nodules of Aeschynomene indica		None
Bradyrhizobium sp ORS278	114615	non host-associated	no		Stem nodule of Aeschynomene sensitiva in Senegal in 1991		None
Burkholderia cepacia AMMD	339670	non host-associated	no		Healthy pea plants in Wisconsin in 1985		None
Burkholderia phymatum STM815	391038	non host-associated	no		Root nodule of Machaerium lunatum in French Guiana		None
Burkholderia phytofirmans PsJN	398527	non host-associated	no		Surface-sterilized onion roots		None
Burkholderia vietnamiensis G4 (R1808)	269482	non host-associated	no		wastewater, Pensacola, FL
Caldicellulosiruptor saccharolyticus DSM 8903	351627	non host-associated	no		Hot spring in New Zealand		None
Caldivirga maquilingensis IC-167	397948	non host-associated	no		Acidic hot spring in the Philippines		None
Campylobacter hominis ATCC BAA-381	360107	host-associated	no		Feces of a healthy human in 2001	Gastrointestinal tract	None
Candidatus Azobacteroides pseudotrichonymphae gv. CFP2	511995	host-associated	no		a single cell of termite (Coptotermes formosanus) gut protist
Candidatus Desulforudis audaxviator MP104C	477974	non host-associated	no		Fracture water from a borehole at a depth of 2.8 km in a South African gold mine		None
Candidatus Korarchaeum cryptofilum OPF8	374847	non host-associated	no		Enriched cells originate from Obsidian Pool, Yellowstone National Park, Wyoming, USA,		None
Candidatus Methanoregula boonei 6A8	456442	non host-associated	no		Acidic peat bog in New York State		None
Candidatus Methanosphaerula palustris E1-9c	521011	non host-associated	no		Rich minerotrophic fen in central New York State		None
Candidatus Phytoplasma australiense	59748	non host-associated	no		diseased Chardonnay grapevines from South Australia		Australian grapevine yellows
Candidatus Phytoplasma mali AT	37692	non host-associated	no		Heidelberg, Germany from a symptomatic apple tree		Apple proliferation disease
Candidatus Phytoplasma onion yellows OY-M	262768	non host-associated	no		Saga Prefecture Japan in 1982		Onions yellow
Carboxydothermus hydrogenoformans Z-2901	246194	non host-associated	no		Hot swamp from Kunashir Island, Russia		None
Cellvibrio japonicus Ueda107	498211	non host-associated	no		Field soil in Japan		None
Chlorobium limicola DSM 245	290315	non host-associated	no		Gilroy Hot spring		None
Chlorobium phaeobacteroides BS1	331678	non host-associated	no		From the chemocline of the Black Sea		None
Chlorobium phaeobacteroides DSM 266	290317	non host-associated	no		Anoxic sulfide containing water 19.5 m below surface of meromictic Lake Blankvann in Norway		None
Chlorobium tepidum TLS	194439	non host-associated	no		New Zealand high-sulfide hot spring		None
Chloroflexus aggregans DSM 9485	326427	non host-associated	no		Hot spring in Japan		None
Chloroflexus aurantiacus J-10-fl	324602	non host-associated	no		Hakone hot spring area in Japan		None
Chloroflexus sp. Y-400-fl	480224	non host-associated	no		Alkaline hot spring in Little Long Lake in Wisconsin		None
Chloroherpeton thalassium GB 78, ATCC 35110	517418	non host-associated	no		North East coast of the USA		None
Chromohalobacter salexigens 1H11, DSM 3043	290398	non host-associated	no		Solar salt facility, Netherlands Antilles		None
Clavibacter michiganensis michiganensis NCPPB 382	443906	non host-associated	no				Tuber rot, Wilting disease, Ring rot
Clavibacter michiganensis sepedonicus ATCC 33113	31964	non host-associated	no		Infected potato		Tuber rot, Ring rot
Clostridium acetobutylicum ATCC 824D	272562	non host-associated	no		Garden soil in Connecticut in USA in 1924		None
Clostridium botulinum B Eklund 17B	508765	non host-associated	no		Marine sediments taken off the coast of Washington, USA		None
Clostridium cellulolyticum H10	394503	non host-associated	no		Decayed grass in compost pile		None
Clostridium kluyveri DSM 555	431943	non host-associated	no		Mud of a canal in Delft, The Netherlands		None
Clostridium phytofermentans ISDg	357809	non host-associated	no		Forest soil near the Quabbin Reservoir in Massachusetts		None
Colwellia psychroerythraea 34H	167879	non host-associated	no		Arctic marine sediments		None
Coprothermobacter proteolyticus DSM 5265	309798	non host-associated	no		tannery waste containing cattle manure		None
Corynebacterium efficiens YS-314, DSM 44549	196164	non host-associated	no		Soil; Japan, Kanagawa	Skin	None
Cupriavidus metallidurans CH34	266264	non host-associated	no		sedimentation pond in a zinc factory, Belgium		None
Cupriavidus taiwanensis LMG19424	164546	non host-associated	no		Root nodule of the legume Mimosa pudica in Ping-Tung Taiwan, China		None
Cyanothece sp. BH68, ATCC 51142	43989	non host-associated	no		Intertidal sands near Port Aransas, Gulf of Mexico in Texas		None
Cyanothece sp. PCC 7424	65393	non host-associated	no		Rice fields in Senegal		None
Cyanothece sp. PCC 7425	395961	non host-associated	no		Rice fields in Senegal		None
Cyanothece sp. PCC 8801	41431	non host-associated	no		Rice fields in india and Taiwan		None
Dechloromonas aromatica RCB	159087	non host-associated	no		Potomac River Maryland		None
Dehalococcoides sp BAV1	216389	non host-associated	no		environment in Michigan that could dechlorinate polychlorinated ethenes		None
Dehalococcoides sp CBDB1	255470	non host-associated	no		Anoxic river sediment		None
Deinococcus geothermalis DSM11300	319795	non host-associated	no		Hot spring at Agnano in Naples Italy		None
Delftia acidovorans SPH-1	398578	non host-associated	no		Soil enriched with acetamide in Delft in the Netherlands		None
Desulfatibacillum alkenivorans AK-01	439235	non host-associated	no		Sediment from the Arthur Kill, NJ/NY waterway		None
Desulfitobacterium hafniense DCB-2	272564	non host-associated	no		Municipal sludge, Denmark		None
Desulfitobacterium hafniense Y51	138119	non host-associated	no		Soil contaminated with tetrachloroethene in Japan		None
Desulfococcus oleovorans Hxd3	96561	non host-associated	no		Oil tank		None
Desulfotalea psychrophila LSv54	177439	non host-associated	no		Marine sediments off of the coast of Svalbard		None
Desulfotomaculum reducens MI-1	349161	non host-associated	no		Heavy metal-contaminated sediment collected at the Mare Island Naval Shipyard on the San Francisco Bay		None
Desulfovibrio desulfuricans G20	207559	non host-associated	no		Oil well corrosion site		None
Desulfovibrio vulgaris vulgaris DP4	391774	non host-associated	no		heavy metal-impacted lake sediment		None
Desulfurococcus kamchatkensis 1221n	490899	non host-associated	no		Sediments of Treshchinny Spring (Uzon Caldera, Kamchatka, Russia)		None
Dichelobacter nodosus VCS1703A	246195	non host-associated	no				Ovine footrot
Dictyoglomus thermophilum H-6-12, ATCC 35947	309799	non host-associated	no		Slightly alkaline Tsuetae Hot spring in Kumamoto Prefecture in Japan		None
Dictyoglomus turgidum DSM 6724	515635	non host-associated	no		Hot spring, Uzon volcano caldera; USSR, Kamchatka		None
Dictyostelium discoideum AX4	352472	host-associated	no
Erythrobacter litoralis HTCC2594	314225	non host-associated	no		Sargasso Sea at a depth of 10m		None
Escherichia coli O45:K1 S88	585035	host-associated	no		Cerebro-spinal fluid of a late onset neonatal meningitis case in France in 1999	Brain	Meningitis
Escherichia coli SECEC SMS-3-5	439855	non host-associated	no		Toxic-metal contaminated site Shipyard Creek Charleston South Carolina		None
Exiguobacterium sibiricum 255-15	262543	non host-associated	no		depth of 43.6 m in the permafrost sediment of the Kolyma Indigirka Lowland		None
Fervidobacterium nodosum Rt17-B1	381764	non host-associated	no		Hot spring in New Zealand		None
Flavobacterium johnsoniae UW101	376686	non host-associated	no		Soil in England		Skin lesions
Frankia sp CcI3	106370	non host-associated	no		Root nodules of Casuarina cunninghamiana in 1983 at Harvard Forest		None
Fusarium graminearum PH-1	229533	non host-associated	no				Head blight
Geobacillus thermodenitrificans NG80-2	420246	non host-associated	no		Oil reservoir formation water taken at a depth of 2000 m		None
Geobacter bemidjiensis Bem	404380	non host-associated	no		Subsurface sediments collected in Bemidji Minnesotta		None
Geobacter lovleyi SZ	398767	non host-associated	no		Noncontaminated creek sediment in June 2002 near Seoul South Korea		None
Geobacter metallireducens GS-15	269799	non host-associated	no		Potomac river downstream of Washington DC in 1987		None
Geobacter sp FRC-32	316067	non host-associated	no		Uranium-contaminated subsurface at US		None
Geobacter sulfurreducens PCA	243231	non host-associated	no		Surface sediments of a hydrocarbon-contaminated ditch in Norman Oklahoma		None
Geobacter uraniumreducens RF4	351605	non host-associated	no		Uranium bioremediation study site in Rifle Colorado		None
Gloeobacter violaceus PCC 7421	251221	non host-associated	no		Calcereous rock in Switzerland		None
Gramella forsetii KT0803	411154	non host-associated	no		Concentrated seawater collected from the German Bight in the North Sea		None
Haloarcula marismortui ATCC43049	272569	non host-associated	no		Dead Sea		None
Haloquadratum walsbyi HBSQ001, DSM 16790	362976	non host-associated	no		Spanish solar saltern		None
Halorhodospira halophila SL1	349124	non host-associated	no		Salt lake mud		None
Halorubrum lacusprofundi ATCC 49239	416348	non host-associated	no		Deep Lake, Antarctica		None
Halothermothrix orenii H 168	373903	non host-associated	no		Salted lake sediment		None
Heliobacterium modesticaldum Ice1	498761	non host-associated	no		hot spring microbial mats and volcanic soil in Iceland		None
Herpetosiphon aurantiacus ATCC 23779	316274	non host-associated	no		Birch Lake in Minnesota		None
Hyperthermus butylicus DSM 5456	415426	non host-associated	no		Sea floor of a solfataric environment at 9m depth off the shore of Sao Miguel Island Azores		None
Ignicoccus hospitalis Kin4/I, DSM 18386	453591	non host-associated	no		Shallow marine hydrothermal system of the Kolbeinsey Ridge, north of Iceland		None
Jannaschia sp. CCS1	290400	non host-associated	no		Water sample taken from the North Sea		None
Kineococcus radiotolerans SRS30216	266940	non host-associated	no		High-level radioactive waste cell at the Savannah River Site in Aiken of South Carolina in 2002		None
Korebacter versatilis Ellin 345	204669	non host-associated	no		soil of an Australian pasture		None
Lactobacillus brevis ATCC 367	387344	non host-associated	no				None
Lactobacillus delbrueckii bulgaricus ATCC 11842	390333	non host-associated	no		Bulgarian yogurt in 1919	Gastrointestinal tract	None
Lactobacillus delbrueckii bulgaricus ATCC BAA-365	321956	non host-associated	no		Derived from a French starter culture		None
Lactobacillus helveticus DPC 4571	405566	non host-associated	no				None
Lactobacillus sakei sakei 23K	314315	non host-associated	no		French sausage		None
Lactococcus lactis lactis IL1403	272623	non host-associated	no		Cheese starter culture		None
Leishmania braziliensis MHOM/BR/75M2904	420245	host-associated	no				Leishmaniasis
Leishmania infantum JPCM5 (MCAN/ES/98/LLM-877)	435258	host-associated	no				Leishmaniasis
Leishmania major Friedlin	347515	host-associated	no				Visceral disease, Leishmaniasis, Skin ulcer
Leptospira biflexa Patoc 1 (Ames)	355278	host-associated	no		Stream water and kept in the culture collection at the National Animal Disease Center (NADC), Ames, IA since 1990		Leptospirosis
Leptospira biflexa Patoc 1 (Paris)	456481	host-associated	no		stream water and maintained in the collection of the National Reference Center of Leptospira (Institut Pasteur, Paris, France)		Leptospirosis
Leptospira borgpetersenii hardjobovis L550	355276	host-associated	no		Human clinical sample		Leptospirosis
Leptospira interrogans Copenhageni Fiocruz L1-130	267671	host-associated	no		Patient with severe leptospirosis during an epidemic in 1996		Leptospirosis
Leuconostoc citreum KM20	349519	non host-associated	no		Baechu kimchi		None
Listeria innocua Clip11262, rhamnose-negative	272626	non host-associated	no		dairy products (cheese) from Morocco		None
Lysinibacillus sphaericus C3-41	444177	non host-associated	no		Mosquito breeding site in China in 1987		Larvicidal toxin
Macrococcus caseolyticus JCSC5402	458233	non host-associated	no		animal meat in a supermarket		None
Magnaporthe grisea 70-15	242507	non host-associated	no				Rice blast
Magnetococcus sp. MC-1	156889	non host-associated	no		Water from the Pettaquamscutt Estuary in Rhode Island		None
Magnetospirillum magneticum AMB-1	342108	non host-associated	no		Pond water in Tokyo Japan		None
Maricaulis maris MCS10	394221	non host-associated	no		Puget Sound in Washington		None
Marinobacter hydrocarbonoclasticus VT8	351348	non host-associated	no		Mediterranean seawater near a petroleum refinery		None
Mesorhizobium sp. BNC1	266779	non host-associated	no		Mixed-culture enriched from sewage using the chelating agent EDTA		None
Metallosphaera sedula DSM 5348	399549	non host-associated	no		Thermal pond in the Pisciarelli Solfatara in Italy		None
Methanobrevibacter smithii PS	420247	non host-associated	no		Sewage digester in Gainesville Florida		None
Methanocaldococcus jannaschii DSM 2661	243232	non host-associated	no		Deep-sea hydrothermal vent in 1982		None
Methanococcoides burtonii DSM6242	259564	non host-associated	no		Anoxic hypolimnion of Ace Lake Antarctica		None
Methanococcus aeolicus Nankai-3	419665	non host-associated	no		Deep marine sediment from the Nankai Trough off the coast of Japan		None
Methanococcus maripaludis C6	444158	non host-associated	no		Intertidal sediments		None
Methanococcus maripaludis C7	426368	non host-associated	no		Intertidal sediments		None
Methanococcus maripaludis S2	267377	non host-associated	no		Salt marsh sediment near Pawley Island South Carolina		None
Methanococcus vannielii SB	406327	non host-associated	no		San Francisco Bay mud flat		None
Methanocorpusculum labreanum Z	410358	non host-associated	no		Surface sediment from the LaBrea Tar Pits in Los Angeles		None
Methanoculleus marisnigri JR1	368407	non host-associated	no		Sediment from the Black Sea		None
Methanopyrus kandleri AV19	190192	non host-associated	no		Black smoker from the Gulf of California at a depth of 2000m		None
Methanosarcina acetivorans C2A	188937	non host-associated	no		Marine sediment		None
Methanosarcina barkeri Fusaro	269797	non host-associated	no		Mud samples from Lago del Fusaro Lake in Naples Italy		None
Methanospirillum hungateii JF-1	323259	non host-associated	no		Sewage sludge		None
Methanothermobacter thermoautotrophicus Delta H	187420	non host-associated	no		Sewage sludge in 1971 in Urbana Illinois		None
Methylacidiphilum infernorum V4	481448	non host-associated	no		Hell's Gate geothermal area in New Zealand		None
Methylibium petroleiphilum PM1	420662	non host-associated	no		Compost biofilter from a water pollution treatment plant in Los Angeles		None
Methylobacillus flagellatus KT	265072	non host-associated	no		Activated sludge found at the wastewater treatment plant in Moscow Russia		None
Methylobacterium chloromethanicum CM4	440085	non host-associated	no		Soil at a petrochemical factory in Tatarstan Russia		None
Methylobacterium nodulans ORS2060	460265	non host-associated	no		Root nodules from the legume Crotalaria		None
Methylocella silvestris BL2	395965	non host-associated	no		Acidic forest cambisol near Marburg Germany		None
Microcystis aeruginosa NIES-843	449447	host-associated	no		Lake Kasumigaura Ibaraki Japan from Otsuka, Shigeto		Gastroenteritis, Skin irritation, Hepatic inflammation
Moorella thermoacetica ATCC39073	264732	non host-associated	no		Bottom of stagnant ponds		None
Mycobacterium sp JLS	164757	non host-associated	no		Creosote-contaminated soil from the Champion International Superfund site in Libby Montana		None
Mycobacterium vanbaalenii PYR-1	350058	non host-associated	no		oil-contaminated sediment in Redfish Bay, TX, USA		None
Natranaerobius thermophilus JW/NM-WN-LF	457570	non host-associated	no		Soda lakes of the Wadi An Natrun, Egypt		None
Natronomonas pharaonis DSM 2160, Gabara	348780	non host-associated	no		Lake Gabara Egypt		None
Nitratiruptor sp SB155-2	387092	non host-associated	no		30-m-tall sulfide mound in the Iheya North field, Japan		None
Nitrobacter hamburgensis X14	323097	non host-associated	no		Soil		None
Nitrosococcus oceani C-107	323261	non host-associated	no		seawater, North Atlantic		None
Nitrosopumilus maritimus SCM1	436308	non host-associated	no		Salt-water aquarium		None
Novosphingobium aromaticivorans DSM 12444 (F199)	279238	non host-associated	no		410m depth from a borehole sample that was drilled at the Savannah River Site in South Carolina		Death of coral reefs
Oceanobacillus iheyensis HTE831	221109	non host-associated	no		Deep sea mud at 1050m depth from the Iheya ridge near Okinawa Japan in 1998		None
Oenococcus oeni PSU-1	203123	non host-associated	no		Wine, Bob Beelman, Penn State University		None
Opitutus terrae PB90-1	452637	non host-associated	no		Rice paddy soil		None
Parvibaculum lavamentivorans DS-1	402881	non host-associated	no		Sewage treatment plant in Germany		None
Pelobacter propionicus DSM 2379	338966	non host-associated	no		Creek mud; Germany		None
Pelodictyon luteolum DSM 273	319225	non host-associated	no		Meromictic Lake Polden in Norway		None
Pelotomaculum thermopropionicum SI	370438	non host-associated	no		Thermophilic upflow anaerobic sludge blanket reactor		None
Petrotoga mobilis SJ95t	403833	non host-associated	no		Oil field water; North Sea, Norwegian sector		None
Photorhabdus luminescens laumondii TT01	243265	host-associated	no		Isolated from the nematode Heterorhabditis bacteriophora on Trinidad and Tobago		Toxemia, Septicemia
Plasmodium falciparum 3D7	36329	host-associated	no				Malaria
Plasmodium vivax Salvador I	126793	host-associated	no		naturally-infected honey bee colony at Weslaco, Texas		Malaria
Polaromonas naphthalenivorans CJ2	365044	non host-associated	no		Naphthalene-contaminated freshwater sediment		None
Polaromonas sp. JS666	296591	non host-associated	no		Sediment contaminated with cis-dichloroethane		None
Prochlorococcus marinus AS9601	146891	non host-associated	no		Arabian Sea at a depth of 50m on November 1995		None
Prochlorococcus marinus MIT9211	93059	non host-associated	no		Equatorial Pacific at a depth of 83m on April 1992		None
Prochlorococcus marinus MIT9215	93060	non host-associated	no		5m depth at Equatorial Pacific on October 1992		None
Prochlorococcus marinus MIT9301	167546	non host-associated	no		Sargasso Sea at a depth of 90m on July 1993		None
Prochlorococcus marinus MIT9303	59922	non host-associated	no		Sargasso Sea at a depth of 100m on July 1992		None
Prochlorococcus marinus MIT9312	74546	non host-associated	no		Gulf Stream of North Atlantic Ocean		None
Prochlorococcus marinus MIT9515	167542	non host-associated	no		Equatorial Pacific on June 1995, Surface waters		None
Prochlorococcus marinus NATL1A	167555	non host-associated	no		North Atlantic Ocean at a depth of 30m on April 1990		None
Prochlorococcus marinus NATL2A	59920	non host-associated	no		30 meters depth in North Atlantic Ocean		None
Prochlorococcus marinus pastoris CCMP1986 (MED4)	59919	non host-associated	no		5m depth in Mediterranean Sea		None
Prochlorococcus sp. CC9311	64471	non host-associated	no		Oligotrophic edge of the California Current at 95m depth in 1993, CalCOFI cruise 93204, station 83.110		None
Prochlorococcus sp. CC9605 (oligotrophic)	110662	non host-associated	no		51m depth of California coast on 1996		None
Prochlorococcus sp. CC9902 (coastal)	316279	non host-associated	no		5m depth in California current on 1999		None
Prochlorococcus sp. WH 7803	32051	non host-associated	no		Sargasso Sea, North Atlantic		None
Prochlorococcus sp. WH8102	84588	non host-associated	no		Sargasso Sea from Oceanus cruise 92, in 1981		None
Pseudoalteromonas haloplanktis TAC125	326442	non host-associated	no		Coastal sea water near a French Antarctic station, Adelia Land		None
Pseudomonas putida W619	390235	non host-associated	no		Black Cottonwood tree		None
Pseudomonas stutzeri A1501	379731	non host-associated	no		Rice roots that had been inoculated with strain A15 in a rice paddy in China		None
Psychrobacter arcticum 273-4	259536	non host-associated	no		20-40000 year old Serbian permafrost in Russia, Siberia, Kolyma lowland		None
Psychrobacter cryohalolentis K5	335284	non host-associated	no		Saline liquid found 11-24 m below the surface within a forty thousand-year-old Siberian permafrost at the Kolyma-Indigirka lowland in Siberia		None
Psychromonas ingrahamii 37	357804	non host-associated	no		Sea ice off Point Barrow in northern Alaska		None
Pyrobaculum aerophilum IM2	178306	non host-associated	no		Boiling marine water hole in Maronti Beach, Ischia, Italy		None
Pyrobaculum arsenaticum PZ6	340102	non host-associated	no		Hot spring at Pisciarelli Solfatara Naples Italy		None
Pyrobaculum calidifontis JCM 11548	410359	non host-associated	no		Terrestrial hot spring in the Philippines		None
Pyrobaculum islandicum DSM 4184	384616	non host-associated	no		Water from a geothermal power plant in Iceland		None
Pyrococcus abyssi GE5	272844	non host-associated	no		Active chimney in the North Fiji Basin of the Pacific Ocean at a depth of 3500m		None
Pyrococcus furiosus JCM 8422	186497	non host-associated	no		Shallow marine solfataric region at Vulcano Island Italy		None
Pyrococcus horikoshii OT3	70601	non host-associated	no		Hydrothermal vent at Okinawa Trough in the Pacific Ocean at a depth of 1395m		None
Ralstonia eutropha H16	381666	non host-associated	no		Sludge		None
Ralstonia pickettii 12J	402626	host-associated	no		copper-contaminated sediment from a lake in Michigan		Nosocomial infection
Ralstonia solanacearum GMI1000	267608	non host-associated	no		wilted tomato plant, French Guyana		Plant rot, Wilting disease
Rhodobacter sphaeroides KD131	557760	non host-associated	no		Sea mud off the coast of DaeBu Island, South Korea
Rhodococcus sp RHA1	101510	non host-associated	no		Soil contaminated with gamma-hexachlorocyclohexane in Japan		None
Rhodoferax ferrireducens T118	338969	non host-associated	no		Aquifer sediment collected at a depth of 18 feet		None
Rhodopseudomonas palustris BisA53	316055	non host-associated	no		freshwater sediment samples from De Biesbosch and Haren, the Netherlands		None
Rhodopseudomonas palustris BisB18	316056	non host-associated	no		freshwater sediment samples from De Biesbosch and Haren, the Netherlands		None
Rhodopseudomonas palustris BisB5	316057	non host-associated	no		freshwater sediment samples from De Biesbosch and Haren, the Netherlands		None
Rhodopseudomonas palustris TIE-1	395960	non host-associated	no		Iron-rich mat from School Street Marsh in Woods Hole MA		None
Rickettsia canadensis McKiel	293613	host-associated	no		Ticks in Canada		Epidemic typhus
Roseiflexus castenholzii HLO8, DSM 13941	383372	non host-associated	no		Hot spring microbial mat		None
Roseiflexus sp RS-1	357808	non host-associated	no		Hot spring microbial mat		None
Rubrobacter xylanophilus DSM 9941	266117	non host-associated	no		Thermally polluted industrial runoff in the United Kingdom		None
Saccharophagus degradans 2-40	203122	non host-associated	no		Decaying Spartina alterniflora a salt marsh cord grass in the Chesapeake Bay		None
Salinibacter ruber M31	309807	non host-associated	no		Saltern crystallizer ponds in Spain		None
Salinispora arenicola CNS205	391037	non host-associated	no		Beach sand at a depth of 1 meter from Sweetings Cay in the Bahamas		None
Salinispora tropica CNB-440	369723	non host-associated	no		Coarse beach sand off the Bahamas		None
Shewanella amazonensis SB2B	326297	non host-associated	no		Shallow marine deposits of the Amazon River delta off of the coast of Brazil		None
Shewanella denitrificans OS217	318161	non host-associated	no		Gotland Deep an anoxic basin in the central Baltic Sea in 1986 from a depth of 120-130m		None
Shewanella frigidimarina NCIMB 400	318167	non host-associated	no		North Sea near Aberdeen United Kingdom		None
Shewanella putrefaciens CN-32	319224	non host-associated	no		Subsurface; shale sandstone; 250 m depth from Albuquerque, New Mexico		None
Shewanella sediminis HAW-EB3	425104	non host-associated	no		Sediment at depth of 215m from an unexploded-ordinance-dumping site at Halifax		None
Shewanella sp. W3-18-1	351745	non host-associated	no		Marine sediment; under 997 m depth of oxic water from the Washington coast, Pacific Ocean		None
Solibacter usitatus Ellin6076	234267	non host-associated	no		rotationally grazed pasture of perennial ryegrass and white clover in Victoria, Australia		None
Sphingomonas wittichii RW1	392499	non host-associated	no		Elbe River in Germany		None
Staphylothermus marinus F1, DSM 3639	399550	non host-associated	no		Hydrothermal marine sediment from Vulcano Island in Italy		None
Streptococcus thermophilus LMG18311	264199	non host-associated	no		Commercial yogurt in 1974 in the United Kingdom		None
Streptomyces avermitilis MA-4680	227882	non host-associated	no		Soil sample collected in Shizuoka Prefecture Japan		None
Streptomyces coelicolor A3(2) M145	100226	non host-associated	no		Derivative of the laboratory strain A3(2)		None
Sulfolobus acidocaldarius DSM 639	330779	non host-associated	no		Terrestrial solfataras		None
Sulfolobus tokodaii 7, JCM 10545	273063	non host-associated	no		Beppu Hot Springs in the geothermal area of Kyushu Island Japan		None
Sulfurimonas denitrificans ATCC 33889	326298	non host-associated	no		Estuarine mud in Netherlands		None
Sulfurovum sp NBC37-1	387093	non host-associated	no		30-m-tall sulfide mound in the Iheya North field, Japan (water depth, 1,000 m)		None
Synechococcus sp JA-2-3B'a(2-13)	321332	non host-associated	no		Top 2mm of microbial mat samples from Octopus Spring Yellowstone National Park		None
Synechococcus sp. PCC 7002	32049	non host-associated	no		1961 from a mud sample that came from the fish pens from Magueyes Island in Puerto Rico		None
Synechococcus sp. RCC307	316278	non host-associated	no		Seawater taken at a depth of 15 meters from the Mediterranean Sea		None
Synechocystis sp. PCC6803	1148	non host-associated	no		Freshwater lake in 1968		None
Syntrophobacter fumaroxidans MPOB	335543	non host-associated	no		Granular sludge from an anaerobic sludge bed reactor, The Netherlands		None
Syntrophus aciditrophicus SB	56780	non host-associated	no		Sludge from a sewage treatment plant in Norman Oklahoma		None
Thauera sp. MZ1T	85643	non host-associated	no		Wastewater treatment plant		None
Thermoanaerobacter ethanolicus X514	399726	non host-associated	no		Anaerobic enrichment culture from a deep subsurface sample (2000 m below the surface) taken from a core hole at the Piceance Basin, Colorado, USA		None
Thermoanaerobacter pseudoethanolicus 39E	340099	non host-associated	no		Thermal springs in Yellowstone National Park		None
Thermoanaerobacter tengcongensis MB4T / JCM 11007	273068	non host-associated	no		Hot spring in Tengcong China		None
Thermococcus kodakaraensis KOD1	69014	non host-associated	no		Solfatara on Kodakara Island Kagoshima, Japan		None
Thermococcus onnurineus NA1	523850	non host-associated	no		PACMANUS hydrothermal vent sediment at a depth of 1650 meters		None
Thermodesulfovibrio yellowstonii DSM 11347	289376	non host-associated	no		Thermal vent in Yellowstone Lake in Wyoming		None
Thermofilum pendens Hrk 5	368408	non host-associated	no		Solfataric hot spring in Iceland		None
Thermomicrobium roseum DSM 5159	309801	non host-associated	no		Toadstool Spring in Yellowstone National Park		None
Thermoplasma acidophilum DSM 1728	273075	non host-associated	no		Self-heating coal refuse pile in southwestern Indiana		None
Thermoplasma volcanium GSS1	273116	non host-associated	no		Acidic hydrothermal vents on the shore of Aeolian Island of Vulcano Italy		None
Thermoproteus neutrophilus V24Sta	444157	non host-associated	no		Hot spring in Iceland		None
Thermosipho africanus TCF52B	484019	non host-associated	no		Troll oil formation in the North Sea		None
Thermosipho melanesiensis BI429	391009	non host-associated	no		Gills of the deep-sea vent hydrothermal mussel Bathymodiolus brevior from the Lau Basin at Southwestern Pacific Ocean, between 1832 and 1887 metres (latitude, 22o329S; longitude, 176o439W)		None
Thermosynechococcus elongatus BP-1	197221	non host-associated	no		Beppu hot spring in Japan		None
Thermotoga lettingae TMOT	416591	non host-associated	no		Methanol-degrading, sulfate-reducing bioreactor		None
Thermotoga maritima MSB8	243274	non host-associated	no		Geothermal marine area near Vulcano Italy		None
Thermotoga neapolitana DSM 4359	309803	non host-associated	no		Black smoker in the bay near Naples Italy in 1986		None
Thermotoga sp. RQ2	126740	non host-associated	no		Geothermally heated seafloor in the Azores		None
Thermus thermophilus HB27	262724	non host-associated	no		Thermal vent in Japan		None
Thermus thermophilus HB8	300852	non host-associated	no		Thermal vent in Japan		None
Thioalkalivibrio sp HL-EbGR7	396588	non host-associated	no		Sulfide-oxidizing bioreactor		None
Thiobacillus denitrificans ATCC 25259	292415	non host-associated	no		Soil from Texas USA		None
Thiomicrospira crunogena XCL-2	317025	non host-associated	no		Deep-sea hydrothermal vent		None
Trichodesmium erythraeum IMS101	203124	non host-associated	no		coastal waters, North Carolina USA		None
Trypanosoma brucei TREU927/4 GUTat10.1	185431	host-associated	no				Human sleeping sickness, Trypanosomiasis
Verminephrobacter eiseniae EF01-2	391735	non host-associated	no		Kidney of the earthworm Eisenia foetida		None
Xanthomonas campestris campestris 8004	314565	non host-associated	no		Inflected cauliflower in Sussex UK in 1958		Black rot, Citrus canker
Xanthomonas campestris campestris ATCC 33913	190485	non host-associated	no		Cabbage		Black rot
Xanthomonas campestris campestris B100	509169	non host-associated	no				Black rot
Xanthomonas campestris vesicatoria 85-10	316273	non host-associated	no				Bacterial spot
Xanthomonas oryzae MAFF 311018	342109	non host-associated	no				Leaf blight, Rice blight
Xanthomonas oryzae pv. oryzae KACC10331	291331	non host-associated	no				Blight disease
Xanthomonas oryzae pv. oryzae PXO99A	360094	non host-associated	no		5-azacytidine\x16resistant derivative of PXO99, isolated in Los Baqos and classified as Philippine race 6		Rice blight
Xylella fastidiosa CVC 8.1.b clone 9.a.5.c	160492	non host-associated	no		Infected twigs derived from the sweet orange strain Valencia in Brazil		Citrus variegated chlorosis, Pierces disease
Xylella fastidiosa M23	405441	non host-associated	no		Almond tree in California		Citrus variegated chlorosis
Xylella fastidiosa-grape Temecula1	183190	non host-associated	no		In 1998 from a naturally infected Californian grapevine		Black rot, Citrus canker
Acidithiobacillus ferrooxidans ATCC 53993	380394	non host-associated	?		derived from the type strain DSM 2705		None
Acinetobacter baumannii AB307-0294	557600	host-associated	?		blood of a hospitalized patient in Buffalo, NY	Blood	Nosocomial infection
Acinetobacter baumannii SDF	509170	host-associated	?		Body lice collected from homeless people living in France		Pneumonia, Nosocomial infection
Acinetobacter calcoaceticus ADP1	62977	host-associated	?		Derivatove of BD413		Nosocomial infection
Aeromonas salmonicida salmonicida A449	382245	host-associated	?		brown trout in the Eure river, France by Christian Michel in 1975		Furunculosis
Aliivibrio salmonicida LFI1238	316275	host-associated	?		Atlantic cod from Hammerfest, Norway		Hitra disease
Anaplasma marginale Florida	320483	host-associated	?		erythrocytes from pooled blood samples from naturally infected cattle in Florida	Blood	Anaplasmosis, Bovine anaplasmosis
Anaplasma marginale St. Maries	234826	host-associated	?		Acutely infected cow from Northern Idaho		Anaplasmosis
Anaplasma phagocytophilum HZ	212042	host-associated	?		Patient in New York in 1995		Anaplasmosis
Aquifex aeolicus VF5	224324	non host-associated	?				None
Aspergillus fumigatus Af293	330879	host-associated	?				Aspergillosis
Aspergillus nidulans FGSC A26(biA1)	227321	host-associated	?				Aspergillosis
Bacillus clausii KSM-K16	66692	non host-associated	?				None
Bacillus halodurans C-125	272558	non host-associated	?		1977		None
Bacillus licheniformis DSM13 Novozymes	279010	non host-associated	?				Food poisoning
Bartonella bacilliformis KC583	360095	host-associated	?			Blood	Carrion's disease, Oroya fever
Bartonella henselae Houston-1	283166	host-associated	?				Bacillary angiomatosis
Bartonella quintana Toulouse	283165	host-associated	?				Trench fever, Bacillary angiomatosis, Endocarditis
Bartonella tribocorum CIP 105476	382640	host-associated	?		Blood of two wild rats, France	Blood	Bartonellosis
Baumannia cicadellinicola Hc	374463	non host-associated	?		Red portion of the bacteriome from Homalodisca coagulata adults collected in a lemon orchard		None
Borrelia burgdorferi ZS7	445985	host-associated	?				Lyme disease
Borrelia garinii PBi, OspA	290434	host-associated	?		Cerebrospinal fluid of a patient with neuroborreliosis in Germany		Lyme disease
Borrelia turicatae 91E135	314724	host-associated	?		Soft tick Ornithodoros turicatae in USA		Tick-borne relapsing fever
Brucella abortus bv 1, 9-941	262698	host-associated	?				Brucellosis
Brucella abortus S19	430066	host-associated	?		Milk of American Jersey Cattle by Dr. John Buck in 1923		Spontaneous abortion
Brucella canis ATCC 23365	483179	host-associated	?				Canine brucellosis
Brucella melitensis 16M	224914	host-associated	?		Infected goat		Brucellosis
Brucella melitensis abortus 2308	359391	host-associated	?		Standard laboratory strain		Brucellosis
Brucella melitensis bv ovis ATCC25840	444178	host-associated	?		tissue, animal(sheep)		Genital infection, Brucellosis
Brucella melitensis bv suis 1330	204722	host-associated	?		Swine isolate		Infectious abortions, Brucellosis, Fever
Brucella suis ATCC 23445	470137	host-associated	?				Infectious abortions, Brucellosis, Fever
Buchnera aphidicola 5A	563178	non host-associated	?		Acyrthosiphon pisum		None
Burkholderia ambifaria MC40-6	398577	host-associated	?		cystic fibrosis patient		Cepacia syndrome
Burkholderia cenocepacia AU 1054	331271	host-associated	?		Blood of a patient with CF	Blood	Pneumonia
Burkholderia cenocepacia HI2424, BCC1	331272	host-associated	?		Agricultural soil in upstate NY		Pneumonia
Burkholderia cenocepacia J2315	216591	host-associated	?		Patient with cystic fibrosis in Edinburgh, UK		Chronic infection, Necrotizing Pneumonia
Burkholderia cenocepacia MC0-3	406425	host-associated	?		Soil associated with maize roots		Chronic infection, Necrotizing Pneumonia
Burkholderia cepacia 383 (R18194)	269483	host-associated	?		Forest soil in Trinidad in 1958		Chronic infection, Necrotizing Pneumonia
Burkholderia mallei ATCC 23344	243160	host-associated	?		Chinese patient in Burma who had glanders in 1944		Glanders, Pneumonia
Burkholderia mallei NCTC 10229	412022	host-associated	?				Glanders, Pneumonia
Burkholderia mallei NCTC 10247	320389	host-associated	?				Glanders, Pneumonia
Burkholderia mallei SAVP 1	320388	host-associated	?				Glanders, Pneumonia
Burkholderia multivorans ATCC 17616	395019	host-associated	?				Cepacia syndrome
Burkholderia pseudomallei 1106a	357348	host-associated	?				Pneumonia, Bacteremia, Melioidosis
Burkholderia pseudomallei 1710b	320372	host-associated	?				Pneumonia, Bacteremia, Melioidosis
Burkholderia pseudomallei 668	320373	host-associated	?				Pneumonia, Bacteremia, Melioidosis
Burkholderia pseudomallei K96243	272560	host-associated	?		Clinical isolate from Thailand		Melioidosis
Burkholderia xenovorans (fungorum) LB400	266265	non host-associated	?		PCB-containing landfill near in upper New York		Opportunistic infection
Campylobacter fetus fetus 82-40	360106	host-associated	?		Blood of a human patient who was having a renal transplant	Blood	Infertility, Meningitis, Septicemia, Bacteremia
Campylobacter jejuni doylei 269.97	360109	host-associated	?		Human blood	Blood	Bacteremia
Candidatus Phytoplasma aster yellows witches'-broom AY-WB	322098	non host-associated	?				Aster yellows, Witches' Broom
Candidatus Vesicomyosocius okutanii HA	412965	non host-associated	?		Hatsushima island in Sagami Bay in Japan		None
Caulobacter crescentus NA1000	565050	non host-associated	?		variant of wild-type strain CB15		None
Caulobacter sp K31	366602	non host-associated	?		Low-oxygen groundwater sample		None
Chromobacterium violaceum ATCC 12472	243365	host-associated	?				Septicemia, Diarrhea
Citrobacter koseri CDC 4225-83	290338	host-associated	?		1983 in Maryland where it caused neonatal meningitis		Neonatal meningitis, Bacteremia, Brain abscesses, Meningoencephalitis
Clostridium tetani Massachusetts E88	212717	host-associated	?				Tetanus
Corynebacterium glutamicum Nakagawa, ATCC 13032	196627	non host-associated	?		1957 by S. Kinoshita and colleagues while searching for an efficient glutamate-producer		None
Corynebacterium glutamicum R	340322	non host-associated	?		Meadow soil in Japan		None
Corynebacterium jeikeium K411	306537	host-associated	?		Axilla of bone marrow transplant patient		Septicemia, Endocarditis, Meningitis, Nosocomial infection
Cryptococcus neoformans B-3501A	283643	host-associated	?				Cryptococcosis
Cryptococcus neoformans JEC 21	214684	host-associated	?				Cryptococcosis
Dinoroseobacter shibae DFL-12	398580	non host-associated	?		Marine dinoflagellates from the Bay of Tokyo		None
Ehrlichia canis Jake	269484	host-associated	?		2-year old dog in North Carolina in 1989		Anemia, Ehrlichiosis
Ehrlichia chaffeensis Arkansas	205920	host-associated	?		Patient on an army base in Arkansas in 1990		Ehrlichiosis, Human monocytic ehrlichiosis
Ehrlichia ruminantium Gardel	302409	host-associated	?		Caribbean island of Guadeloupe		Heartwater
Elusimicrobium minutum Pei 191	445932	non host-associated	?		Pachnoda ephippiata		None
Enterobacter sakazakii ATCC BAA-894	290339	host-associated	?		Powdered milk formula fed to a hospitalized neonate that developed an infection		Septicemia, Meningitis, Necrotizing enterocolitis
Enterobacter sp 638	399742	non host-associated	?		Populus trichocarpa x deltoides		None
Finegoldia magna ATCC 29328	334413	host-associated	?		abdominal wound	Gastrointestinal tract	Opportunistic infection, Endocarditis
Flavobacterium psychrophilum JIP02/86	402612	host-associated	?				Bacterial cold water, Rainbow trout fry syndrome
Francisella tularensis holarctica FTA (FTNF002-00)	458234	host-associated	?		from a previously published clinical case in France involving an immunocompetent 56-year old male with bacteremic F.t. holarctica pneumonia		Tularemia
Francisella tularensis mediasiatica FSC147	441952	host-associated	?		Gerbil in central Asia		Tularemia
Francisella tularensis OSU18	393011	host-associated	?				Tularemia
Francisella tularensis SCHU S4	177416	host-associated	?		Human case of tularemia in 1951		Tularemia
Francisella tularensis tularensis A.II, Wyoming, WY96-3418	418136	host-associated	?		Human finger wound in 1996	Skin	Plague-like illness
Frankia alni ACN14a	326424	non host-associated	?		Green alder growing in Tadoussac Canada		None
Frankia sp. Mbj2, EAN1pec	298653	non host-associated	?		Kettering Research Laboratory in Ohio by M Lalonde in 1978		None
Granulibacter bethesdensis CGDNIH1	391165	host-associated	?		39 year old man with Chronic granulomatous disease	Lymph nodes	Chronic granulomatous
Haemophilus ducreyi 35000HP	233412	host-associated	?		Human skin,upper arm of an experimentally infected human subject	Skin	Chancroid, Genital ulcer
Haemophilus parasuis SH0165	557723	host-associated	?		isolated from a Glasser's disease outbreak farm	Airways	Glasser's disease
Haemophilus somnus 129PT	205914	host-associated	?				Thrombotic-meningoencephalitis, Septicemia, Pneumonia, Abortion, Constriction of blood vessels, Arthritis, Myocarditis
Helicobacter acinonychis Sheeba	382638	host-associated	?				Gastric lesions
Helicobacter hepaticus 3B1	235279	host-associated	?				Liver cancer, Gastric bowel disease, Hepatic inflammation, Hepatitis
Hydrogenobaculum sp. Y04AAS1	380749	non host-associated	?		Obsidian Pool, Acidic hot spring in Yellowstone National Park		None
Janthinobacterium sp. Marseille	375286	non host-associated	?		Solution used in kidney dialysis		None
Lactobacillus fermentum IFO 3956	334390	host-associated	?		fermented plant material in Japan	Gastrointestinal tract	None
Lawsonia intracellularis PHE/MN1-00	363253	host-associated	?				Proliferative enteropathy
Legionella pneumophila Corby	400673	host-associated	?		Human isolate		Legionnaire's disease
Legionella pneumophila Lens	297245	host-associated	?		major outbreak in France		Legionellosis
Legionella pneumophila Paris	297246	host-associated	?		endemic in France		Legionellosis, Pneumonia
Legionella pneumophila Philadelphia-1	272624	host-associated	?		initial event of Legionellosis in Philadelphia		Legionellosis
Leifsonia xyli xyli CTCB07	281090	non host-associated	?				Ratoon stunting
Leptospira borgpetersenii hardjobovis JB197	355277	host-associated	?				Leptospirosis
Leptospira interrogans lai 56601	189518	host-associated	?				Leptospirosis
Leptothrix cholodnii SP-6	395495	non host-associated	?		Water and flocculent from an artificial iron seep in Ithaca, NY		None
Mesorhizobium loti MAFF303099	266835	non host-associated	?		from Lotus corniculatus		None
Mycobacterium abscessus CIP 104536	36809	host-associated	?		human knee infection with subcutaneous abscess-like lesions	Skin	Wound infection, Broncho-pulmonary infection, Respiratory infection
Mycobacterium avium 104	243243	host-associated	?		AIDS patient		Tuberculosis type pulmonary infection, Respiratory infection
Mycobacterium avium paratuberculosis K-10	262316	host-associated	?		Bovine feces, isolated from a dairy herd, Wisconsin in the 1970's	Gastrointestinal tract	Paratuberculosis, Johne's disease, Enteritis
Mycobacterium bovis AF2122/97(spoligotype 9)	233413	host-associated	?		In 1997 in the UK from a cow suffering necrotic lesions in lung and bronchomediastinal lymph nodes		Tuberculosis
Mycobacterium bovis BCG Pasteur 1173P2	410289	host-associated	?				Bovine tuberculosis
Mycobacterium flavenscens PYR-GCK	350054	non host-associated	?		River sediment		None
Mycobacterium leprae Br4923	561304	host-associated	?		human skin biopsy in Brazil	Skin	Leprosy
Mycobacterium leprae TN	272631	host-associated	?		Armadillo in Tamil Nadu India		Hanson's disease, Leprosy
Mycobacterium marinum M, ATCC BAA-535	216594	host-associated	?		Human patient isolate from Moffett Hospital, University of California, San Francisco in 1992		Tuberculosis
Mycobacterium smegmatis MC2 155	246196	host-associated	?		Mutant of M smegmatis isolated on 1990		Soft tissue lesions
Mycobacterium sp KMS	189918	non host-associated	?		Creosote-contaminated soil from the Champion International Superfund site in Libby Montana		None
Mycobacterium sp MCS	164756	non host-associated	?		Creosote-contaminated soil from the Champion International Superfund site in Libby Montana		None
Mycobacterium ulcerans Agy99	362242	host-associated	?		ulcerative lesion on the right elbow of a female patient from the Ga district of Ghana in 1999	Skin	Buruli ulcer
Mycoplasma agalactiae PG2	347257	host-associated	?				Pneumonia, Arthritis, Mycoplasmosis, Mastitis
Mycoplasma arthritidis 158L3-1	243272	host-associated	?				Arthritis
Mycoplasma capricolum capricolum California kid ATCC 27343	340047	host-associated	?				Septicemia, Arthritis, Caprine mycoplasma
Mycoplasma gallisepticum R	233150	host-associated	?				Respiratory infection
Mycoplasma hyopneumoniae 232	295358	host-associated	?				Pneumonia, Porcine enzootic pneumonia
Neisseria meningitidis 053442	374833	host-associated	?		2003-2005 outbreak of meningococcal disease in China		Septicemia, Meningitis
Neisseria meningitidis C, FAM18	272831	host-associated	?		Patient with meningococcal septicemia	Blood	Meningitis, Septicemia
Neisseria meningitidis MC58	122586	host-associated	?		Case of invasive infection.		Meningitis, Septicemia
Neisseria meningitidis Z2491	122587	host-associated	?		Cerebrospinal fluid; Gambia in 1983	Brain	Meningitis, Septicemia
Neorickettsia sennetsu Miyayama	222891	host-associated	?		1953 in Japan causing Sennetsu fever	Blood	Sennetsu fever
Nocardioides sp. JS614	196162	non host-associated	?		soil, Carson, CA, USA		None
Nostoc punctiforme ATCC 29133	63737	non host-associated	?		gymnosperm cycad Macrozamia sp		None
Ochrobactrum anthropi ATCC 49188	439375	host-associated	?				Meningitis
Orientia tsutsugamushi Boryong	357244	host-associated	?		Korean patient in Boryong in 1995		Scrub typhus
Orientia tsutsugamushi Ikeda	334380	host-associated	?		patient in Niigata Prefecture, Japan		Scrub typhus
Parabacteroides distasonis ATCC 8503	435591	host-associated	?				Opportunistic peritoneal disease
Pectobacterium atrosepticum SCRI1043	218491	non host-associated	?				Soft rot
Phenylobacterium zucineum HLK1	450851	host-associated	?		Human erythroleukemia cell line K562	Blood	Unknown
Photobacterium profundum SS9	298386	non host-associated	?		2500m depth from the Sulu Trough		None
Plasmodium falciparum	5833	host-associated	?				Malaria
Propionibacterium acnes KPA171202	267747	host-associated	?		Human skin	Skin	Acne
Pseudoalteromonas atlantica T6c	342610	host-associated	?		Lesions on crabs with shell disease		None
Pseudomonas entomophila L48	384676	host-associated	?				Cellular destruction
Pseudomonas fluorescens Pf0-1	205922	non host-associated	?		Agricultural loam soil in 1988		None
Pseudomonas mendocina ymp	399739	host-associated	?		Argentina	Blood	Endocarditis, Spondylodiscitis
Pseudomonas putida F1	351746	non host-associated	?		Polluted creek in Urbana IL		None
Pseudomonas putida KT2440	160488	non host-associated	?		Derived from a toluene-degrading isolate		None
Pseudomonas syringae phaseolicola 1448A / Race 6	264730	non host-associated	?				Halo blight, Plant rot
Renibacterium salmoninarum ATCC 33209	288705	host-associated	?		Yearling chinook salmon at a salmon hatchery in Western Oregon		Bacterial kidney disease
Rhizobium etli CFN42	347834	non host-associated	?		Phaseolus vulgaris, Guanajuato Mexico		None
Rhizobium leguminosarum WSM2304	395492	non host-associated	?		Glencoe Research Station, INIA Uruguay		None
Rhodopirellula baltica SH 1	243090	non host-associated	?		Kieler Bucht (a fiord near the city of Kiel in Germany)		None
Rhodopseudomonas palustris HaA2	316058	non host-associated	?		Haren		None
Rhodospirillum centenum SW	414684	non host-associated	?		derived from ATCC 43720		None
Rickettsia akari Hartford	293614	host-associated	?				Rickettsial pox
Rickettsia bellii OSU 85-389	391896	host-associated	?		Isolated in Vero cell culture at 34 C by Karl Poetter and Chip Pretzman; spaghetti forms seen		Epidemic typhus
Rickettsia bellii RML369-C	336407	host-associated	?		Embryonated chicken eggs from a triturated pool of unfed adult Dermacentor variabilis ticks collected from vegetation near Fayetteville Arkansas USA in 1966		None
Rickettsia conorii Malish 7	272944	host-associated	?		Human in South Africa		Rocky Mountain Spotted Fever
Rickettsia felis URRWXCal2	315456	host-associated	?				Flea-borne Spotted Fever, Rickettsiosis
Rickettsia massiliae MTU5	416276	host-associated	?		Rhipicephalus turanicus ticks collected on horses in Camargues, France		None
Rickettsia prowazekii Madrid E	272947	host-associated	?		Typhus patient in Madrid		Typhus, Rocky Mountain Spotted Fever
Rickettsia rickettsii Iowa	452659	host-associated	?				Rocky Mountain Spotted Fever
Rickettsia rickettsii Sheila Smith	392021	host-associated	?		Patient with Rocky Mountain spotted fever		Rocky Mountain Spotted Fever
Rickettsia typhi Wilmington	257363	host-associated	?		blood from patient, North Carolina, 1928	Blood	Typhus
Saccharomyces cerevisiae	4932	non host-associated	?		Baker strain
Salmonella enterica sv Heidelberg SL476, CVM30485	454169	host-associated	?				Salmonellosis, Food poisoning, Gastroenteritis
Silicibacter sp. TM1040	292414	non host-associated	?		culture of the dinoflagellate Pfiesteria piscicida CCMP1830		None
Sinorhizobium medicae WSM419	366394	non host-associated	?		Forestry Station 7 k south of Tempio, Sardinia		None
Sinorhizobium meliloti 1021	266834	non host-associated	?		Streptomycin resistant derivative of strain 2011		None
Sphingopyxis alaskensis RB2256	317655	non host-associated	?		Resurrection Bay in the Gulf of Alaska		None
Staphylococcus aureus aureus COL	93062	host-associated	?				Toxic-shock syndrome, Styes, Pneumonia, Phlebitis, Osteomyelitis, Nosocomial infection, Boils, Mastitis, Impetigo, Furunculosis, Fever, Endocarditis, Meningitis
Staphylococcus aureus aureus JH9 VISA	359786	host-associated	?		Patient undergoing vancomycin treatment		Toxic-shock syndrome, Staphylococcal scarlet fever
Staphylococcus aureus aureus MRSA252	282458	host-associated	?				Staphylococcal scarlet fever, Toxic-shock syndrome
Staphylococcus aureus aureus MSSA476	282459	host-associated	?				Staphylococcal scarlet fever, Toxic-shock syndrome
Staphylococcus aureus aureus MW2	196620	host-associated	?		Sour cassava in Nigeria		Staphylococcal scarlet fever, Toxic-shock syndrome
Staphylococcus aureus aureus NCTC 8325	93061	host-associated	?				Staphylococcal scarlet fever, Toxic-shock syndrome
Staphylococcus aureus aureus Newman	426430	host-associated	?				Skin infection, Endocarditis, Pneumonia
Staphylococcus aureus JH1 VISA	359787	host-associated	?				Staphylococcal scarlet fever, Toxic-shock syndrome
Staphylococcus aureus RF122 bovine	273036	host-associated	?				Mastitis, Nosocomial infection
Staphylococcus epidermidis RP62A	176279	host-associated	?		Patient with intravascular catheter-associated sepsis		Toxic-shock syndrome, Nosocomial infection, Septicemia, Staphylococcal scarlet fever
Staphylococcus haemolyticus JCSC1435	279808	host-associated	?		Japanese inpatient at Juntendo Hospital, Tokyo, in 2000		Opportunistic infection
Stenotrophomonas maltophilia K279a	522373	host-associated	?		Blood of a elderly male patient undergoing chemotherapy at the Bristol Oncology Unit, Bristol, UK in 1998	Blood	Pulmonary infection, Bacteremia, Nosocomial infection, Opportunistic infection
Streptococcus agalactiae NEM316	211110	host-associated	?		Case of fatal septicemia	Blood	Meningitis
Streptococcus pyogenes M18 MGAS8232	186103	host-associated	?				Rheumatic fever
Streptococcus pyogenes M3 (SSI-1)	193567	host-associated	?		Toxic-shock patient in Japan		Necrotizing fasciitis, Rheumatic fever
Streptococcus pyogenes M49, NZ131	471876	host-associated	?		Patient with acute glomerulonephritis and was provided by Diana Martin, New Zealand Communicable Diseases Center, Porirua, New Zealand		Glomerulonephritis
Streptococcus pyogenes Manfredo (M5)	160491	host-associated	?		Patient in the 1950's in Chicago		Rheumatic fever
Streptococcus pyogenes MGAS2096	370553	host-associated	?				Rheumatic fever
Streptococcus pyogenes MGAS315	198466	host-associated	?				Rheumatic fever
Streptococcus sanguinis SK36	388919	host-associated	?				Endocarditis
Streptococcus suis 05ZYH33	391295	host-associated	?		Chinese virulent strain isolated from fatal cases of STSS in 2005		Septicemia, Arthritis, Endocarditis, Meningitis
Streptococcus suis 98HAH33	391296	host-associated	?		Chinese virulent strain isolated from fatal cases of STSS in 1998		Septicemia, Arthritis, Endocarditis, Meningitis
Streptococcus uberis 0140J	218495	host-associated	?		clinical bovine mastitis case		Mastitis
Sulfurihydrogenibium sp. YO3AOP1	436114	non host-associated	?		Soil from Obsidian Pool in Yellowstone National Park, USA		None
Symbiobacterium thermophilum IAM 14863	292459	non host-associated	?		Compost in Hiroshima, Japan		None
Theileria parva Muguga	333668	host-associated	?				East Coast Fever
Thermobifida fusca YX	269800	host-associated	?		compost pile in the 1970's		Respiratory infection, Farmer's lung, Mushroom worker's disease
Thermotoga petrophila RKU-1	390874	non host-associated	?		Production waters of the Kubiki oil reservoir in Niigata Japan		None
Treponema pallidum pallidum Nichols	243276	host-associated	?		Neurosyphilitic patient in 1912		Syphilis
Tropheryma whipplei TW08/27	218496	host-associated	?		Cerebrospinal fluid a woman who had suffered severe weight loss in Germany	Brain	Whipple's disease
Tropheryma whipplei Twist	203267	host-associated	?				Whipple's disease
Ustilago maydis 521	237631	non host-associated	?				Corn smut
Ustilago maydis FB1	5270	non host-associated	?				Corn smut
Vibrio harveyi BB120, ATCC BAA-1116	338187	non host-associated	?		Ocean isolate obtained in 1993		None
Wolbachia pipientis (Culex quinquefasciatus) Pel wPip	570417	non host-associated	?		preblastoderm embryos of the Pel strain of Culex pipiens mosquitoes		None
Xanthomonas axonopodis pv. citri XV101, 306	190486	non host-associated	?				Citrus canker
Xylella fastidiosa M12	405440	non host-associated	?				Citrus variegated chlorosis
Yersinia pestis Antiqua	360102	host-associated	?		Soil sample from the Republic of Congo		Bubonic and Pneumonic plague
Yersinia pestis Mediaevalis KIM10+	187410	host-associated	?				Bubonic plague
Yersinia pestis Microtus 91001	229193	host-associated	?				Bubonic plague
Yersinia pestis Nepal516	377628	host-associated	?		Soil sample from Nepal		Bubonic and Pneumonic plague
Yersinia pestis Orientalis CO-92	214092	host-associated	?		Patientin the USA who died of pneumonic plague after acquiring the disease from an infected cat	Airways	Bubonic plague
Yersinia pestis Pestoides F	386656	host-associated	?				Bubonic and Pneumonic plague
*Complete genomes available at the RefSeq database at the time the analyses were performed
**Taxa considered as mucosa associated (yes) are either known to thive in such environments (one or more mucosa) as mutualists, commensals or pathogens or to be able to cause disease during transient interactions. ? Indicates when there is no data about isolation source and/or habitat of predilection
Taxa isolated from the environment but for which other member of this species, or closely related species, are known to be associated with animal hosts
