# Supplementary material for: A Novel Extracellular Metallopeptidase Domain Shared by Animal Host-Associated Mutualistic and Pathogenic Microbes
Source: PLoS One. 2012 Jan 27;7(1):e30287. doi: 10.1371/journal.pone.0030287 (PMC3267712; doi:10.1371/journal.pone.0030287)
Supplement: Table S17 — Table listing all primers used to PCR clone the three different segments of the BT4244 gene for their expression as recombinant proteins in E. coli . Primers used to generate the E575D mutant are also listed. Format: Excel file. (XLSX) [file pone.0030287.s024.xlsx]

## Sheet: Sheet1
Domain included in the recombinant protein	Primer type	Primer name	Restriction enzyme	Restriction site included	Sequence - 5'-3'	Tm oC
BACON-CBM32	Upstream forward primer	4244CBM-FL-F2	BamH1	G↓GA TC↑C	CGCG GGA TCC AAG GAT ACC GAA AAA TCG ATT ATA	50.6
	Downstream reverse primer	4244CBM-R	EcoR1	G↓AA TT↑C	CCGG GAA TTC TTA CGT ATT TGT TTT GTA AAA TTC CAT TTC	51.3
M60-like/PF13402	Upstream forward primer	4244PROT-F	BamH1	G↓GA TC↑C	CGCG GGA TCC GAT AAA ACA CTG GAT AAA CAA CTT C	50.3
	Downstream reverse primer	4244PROT-FL-R	EcoR1	G↓AA TT↑C	CCGG GAA TTC TTA TAA CAG AAT ACG TTT TCC GTC	51
BACON-CBM-M60-like/PF13402	Upstream forward primer	4244CBM-FL-F2	BamH1	G↓GA TC↑C	CGCG GGA TCC AAG GAT ACC GAA AAA TCG ATT ATA	50.6
	Downstream reverse primer	4244PROT-FL-R	EcoR1	G↓AA TT↑C	CCGG GAA TTC TTA TAA CAG AAT ACG TTT TCC GTC	51
BACON-CBM-M60-like/PF13402-E575D mutant - the E575 codon is in bold and undelined and the mutation in red	Forward primer	4244FLP2-MUT-F	N/A	N/A	GGGACCAGCTCATGATATTGGCCATGTTCATCAGGCAGC	70
	Reverse primer	4244FLP2-MUT-R	N/A	N/A	GCTGCCTGATGAACATGGCCAATATCATGAGCTGGTCCC	70
